# Supplementary material for: Identification of novel BRCA1 large genomic rearrangements by a computational algorithm of amplicon-based Next-Generation Sequencing data
Source: PeerJ. 2019 Nov 15;7:e7972. doi: 10.7717/peerj.7972 (PMC6859874; doi:10.7717/peerj.7972)
Supplement: Table S1 — In the table, 1 indicates the results of DQA analyses and 2 indicates the results of DQB analyses. In bold, the IR/DQ common calls with exon calls coincident (xlsx 13 kb). [file peerj-07-7972-s001.xlsx]

## Sheet: Foglio1
Supplementary Table 1. IR/DQ common calls.
Id sample	IR CNV call (exon, cytoband)	DQ CNV call (exon, amplicon)
BR787	IVS1-exon2-IVS2 [275;1;17q21.31(41275973-41276248)x1]	IVS6-exon7 until aa142 [41256156-41256341]2
	exon23-24 [2.138kb;1; 17q21.31(41197602-41199740)x1]	exon7, aa141until the intron [41256050-41256159]1
BR956		5’UTR-exon2 until aa25 [41276040-41276116]1,2
	IVS1-exon2-IVS2 [275;1;17q21.31(41275973-41276248)x1]	exon11, aa1074-1098 [41244258-41244328]1
	exon23-24 [2.138kb;1; 17q21.31(41197602-41199740)x1]	exon11, aa1200-1247 [41243808-41243950]1
		exon16, aa1636-1661 [41222948-41223022]1,2
		exon23 until aa1848 [41197743-41197840]1,2
BR1109		5’UTR-exon2 until aa25 [41276040-41276116]1
		exon16, aa1594-1639 [41223017-41223151]1,2
		exon16, aa1636-1661 [41222948-41223022]2
	exon2-3 [8.624kb;1;17q21.31(41267624-41276248)x1]	exon11, aa328-382 [41246406- 41246566]2
	exon22-24 [652kb;1;17q21.31(41197602-41201254)x1]	exon11, aa1245-1303 [41243639- 41243811]2
		IVS14-exon15 until aa1536 [41226417-41226558]2
		IVS21-exon22-IVS22 [41201075-41201254]2
		IVS23-exon24 until aa1850 [41197743- 41197840]2
BR963	exon21-22 [2.18kb;1;17q21.31(41201074-41203254)x1]	exon11, aa510-535 [41245945-41246020]1
		IVS20-exon21 [41203084-41203254]1
		exon21, aa1776-1777-IVS21 [41202931-41203087]1,2
		IVS21-exon22-IVS22 [41201075-41201254]1,2
BR1379	exon16-18 [7.44kb;1;17q21.31(41215855-41223295)x1]	exon16, aa1636-1661 [41222948-41223022]1,2
		exon16, aa1594-1638 [41223017- 41223151]2
		IVS16-exon17-IVS17 [41219589- 41219746]2
BR1483	exon23-24 [2.138kb;1; 17q21.31(41197602-41199740)x1]	IVS7-exon8 until aa180 [41251798-41251946 ]1
		exon8, aa179-182 [41251703-41251803]2
		exon11, aa1074-1098 [41244258-41244328]1
BR940	exon23-24 [2.138kb;1; 17q21.31(41197602-41199740)x1]	IVS6-exon7 until aa142 [41256156-41256341]1,2
		exon8, aa179-182 [41251703-41251803]2
		exon11, aa510-535 [41245945-41246020]1
		exon11, aa1021-1075 [41244323-41244486]1
		exon11, aa1148-1201 [41243946-41244104]1
		IVS13-exon14 until aa1471 [41228577-41228665]1,2
		exon15, aa1535 until the intron [41226336-41226421]1,2
		exon16, aa1636-1661 [41222948-41223022]1,2
BR1517	exon23-24 [2.138kb;1; 17q21.31(41197602-41199740)x1]	exon8, aa179-182 [41251703-41251803]1,2
		exon11, aa510-535 [41245945-41246020]1
		exon11, aa840-891 [41244878-41245027]1
BR1518	exon22-24 [5.436kb; 1; 17q21.31(41197602-41203038)x1]	exon8, aa179-182 [41251703-41251803]2
		exon11, aa510-535 [41245945-41246020]1
		exon11, aa946-973 [41244629-41244712]1,2
		exon11, aa1074-1098 [41244258-41244328]1,2
		exon11, aa1200-1247 [41243808-41243950]1
		exon15, aa1535 until the intron [41226336-41226421]1
		exon16, aa1636-1661 [41222948-41223022]1
		exon16, aa1652 until the intron [41222877-41222975]1,2
		IVS22-ex23-IVS23 [41199641-41199737]1,2
BR1521	exon23-24 [2.138kb;1; 17q21.31(41197602-41199740)x1]	exon2, aa15 until the intron [41275974-41276070]1
		IVS7-exon8 until aa180 [41251798-41251946]1
		exon8, aa179-182 [41251703-41251803]2
		exon11, aa510-535 [41245945-41246020]1
		IVS13-exon14 until aa1471 [41228577-41228665]1
BR1539	exon23-24 [2.138kb;1; 17q21.31(41197602-41199740)x1]	IVS7-exon8 until aa180 [41251798-41251946 ]1
		exon8, aa179-182 [41251703-41251803]2
		exon11, aa1074-1098 [41244258-41244328]1
		exon11, aa1301-1359 [41243471- 41243644]1
		exon16, aa1636-1661 [41222948-41223022]1
BR1559	exon23-24 [2.138kb;1; 17q21.31(41197602-41199740)x1]	IVS7-exon8 until aa180 [41251798-41251946]1
		exon8, aa179-182 [41251703-41251803]2
		exon16, aa1636-1661 [41222948-41223022]2
In the table, 1 indicates the results of DQA analyses and 2 indicates the results of DQB analyses. In bold, the IR/DQ common calls with exon calls coincident.
