# Supplementary material for: Identification of novel BRCA1 large genomic rearrangements by a computational algorithm of amplicon-based Next-Generation Sequencing data
Source: PeerJ. 2019 Nov 15;7:e7972. doi: 10.7717/peerj.7972 (PMC6859874; doi:10.7717/peerj.7972)
Supplement: Supplemental Information 4 [file peerj-07-7972-s006.xlsx]

## Sheet: BRCA1_2
		BR59 (5)			BR59 (5) vs all				B (6)		B (6) vs all				C (7)		C (7) vs all				D (8)		D (8) vs all
contig_srt	attributes	total_reads	amplicon read count normalized on the BRCA1 and BRCA2 total reads	average of normalized amplicon read counts obtained from all samples	%	?	contig_srt	attributes	total_reads	amplicon read count normalized on the BRCA1 and BRCA2 total reads	%	?	contig_srt	attributes	total_reads	amplicon read count normalized on the BRCA1 and BRCA2 total reads	%	?	contig_srt	attributes	total_reads	amplicon read count normalized on the BRCA1 and BRCA2 total reads	%	?
41276113	GENE_ID=BRCA1	26	0.000400043	0.000200922	1.99103		41276113	GENE_ID=BRCA1	5	7.43915e-05	0.37025		41276113	GENE_ID=BRCA1	16	0.000223698	1.11336		41276113	GENE_ID=BRCA1	8	0.000105556	0.525359
41276040	GENE_ID=BRCA1	262	0.0040312	0.00351738	1.14608		41276040	GENE_ID=BRCA1	243	0.00361543	1.02787		41276040	GENE_ID=BRCA1	248	0.00346732	0.985767		41276040	GENE_ID=BRCA1	224	0.00295557	0.840277
41275974	GENE_ID=BRCA1	684	0.0105242	0.0064807	1.62393		41275974	GENE_ID=BRCA1	342	0.00508838	0.785158		41275974	GENE_ID=BRCA1	359	0.00501922	0.774487		41275974	GENE_ID=BRCA1	401	0.00529101	0.816424
41267746	GENE_ID=BRCA1	473	0.00727771	0.00664733	1.09483		41267746	GENE_ID=BRCA1	464	0.00690353	1.03854		41267746	GENE_ID=BRCA1	426	0.00595596	0.895993		41267746	GENE_ID=BRCA1	489	0.00645212	0.970634
41267625	GENE_ID=BRCA1	385	0.00592371	0.00640154	0.925358		41267625	GENE_ID=BRCA1	486	0.00723085	1.12955		41267625	GENE_ID=BRCA1	431	0.00602587	0.941315		41267625	GENE_ID=BRCA1	487	0.00642573	1.00378
41258442	GENE_ID=BRCA1	197	0.0030311	0.00767976	0.394686		41258442	GENE_ID=BRCA1	599	0.0089121	1.16047		41258442	GENE_ID=BRCA1	671	0.00938134	1.22157		41258442	GENE_ID=BRCA1	712	0.0093945	1.22328
41256826	GENE_ID=BRCA1	428	0.00658532	0.00634871	1.03727		41256826	GENE_ID=BRCA1	441	0.00656133	1.03349		41256826	GENE_ID=BRCA1	424	0.005928	0.933733		41256826	GENE_ID=BRCA1	479	0.00632018	0.995506
41256156	GENE_ID=BRCA1	609	0.00937024	0.00946638	0.989844		41256156	GENE_ID=BRCA1	582	0.00865917	0.914728		41256156	GENE_ID=BRCA1	677	0.00946522	0.999877		41256156	GENE_ID=BRCA1	786	0.0103709	1.09555
41256050	GENE_ID=BRCA1	350	0.0053852	0.00287959	1.87013		41256050	GENE_ID=BRCA1	128	0.00190442	0.661352		41256050	GENE_ID=BRCA1	176	0.00246068	0.854524		41256050	GENE_ID=BRCA1	134	0.00176807	0.613999
41251798	GENE_ID=BRCA1	393	0.00604681	0.00538327	1.12326		41251798	GENE_ID=BRCA1	324	0.00482057	0.895473		41251798	GENE_ID=BRCA1	358	0.00500524	0.929778		41251798	GENE_ID=BRCA1	429	0.00566045	1.05149
41251703	GENE_ID=BRCA1	249	0.00383118	0.00321738	1.19078		41251703	GENE_ID=BRCA1	180	0.00267809	0.832383		41251703	GENE_ID=BRCA1	269	0.00376092	1.16894		41251703	GENE_ID=BRCA1	197	0.00259932	0.8079
41249241	GENE_ID=BRCA1	45	0.000692382	0.00311049	0.222596		41249241	GENE_ID=BRCA1	246	0.00366006	1.17668		41249241	GENE_ID=BRCA1	270	0.0037749	1.2136		41249241	GENE_ID=BRCA1	327	0.00431461	1.38712
41247828	GENE_ID=BRCA1	639	0.00983183	0.00931512	1.05547		41247828	GENE_ID=BRCA1	661	0.00983455	1.05576		41247828	GENE_ID=BRCA1	628	0.00878015	0.94257		41247828	GENE_ID=BRCA1	668	0.00881394	0.946198
41246850	GENE_ID=BRCA1	283	0.00435432	0.00445673	0.97702		41246850	GENE_ID=BRCA1	345	0.00513301	1.15174		41246850	GENE_ID=BRCA1	286	0.0039986	0.897205		41246850	GENE_ID=BRCA1	329	0.004341	0.974032
41246698	GENE_ID=BRCA1	240	0.00369271	0.00468334	0.788476		41246698	GENE_ID=BRCA1	363	0.00540082	1.1532		41246698	GENE_ID=BRCA1	379	0.00529885	1.13142		41246698	GENE_ID=BRCA1	329	0.004341	0.926902
41246562	GENE_ID=BRCA1	481	0.0074008	0.00661745	1.11838		41246562	GENE_ID=BRCA1	470	0.0069928	1.05672		41246562	GENE_ID=BRCA1	457	0.00638937	0.965534		41246562	GENE_ID=BRCA1	431	0.00568684	0.85937
41246406	GENE_ID=BRCA1	576	0.00886249	0.00746311	1.18751		41246406	GENE_ID=BRCA1	464	0.00690353	0.92502		41246406	GENE_ID=BRCA1	530	0.00741	0.992883		41246406	GENE_ID=BRCA1	506	0.00667643	0.894591
41246277	GENE_ID=BRCA1	692	0.0106473	0.0100238	1.0622		41246277	GENE_ID=BRCA1	722	0.0107421	1.07166		41246277	GENE_ID=BRCA1	666	0.00931143	0.928928		41246277	GENE_ID=BRCA1	712	0.0093945	0.937216
41246135	GENE_ID=BRCA1	454	0.00698537	0.00633068	1.10342		41246135	GENE_ID=BRCA1	458	0.00681426	1.07639		41246135	GENE_ID=BRCA1	408	0.0057043	0.901057		41246135	GENE_ID=BRCA1	441	0.00581879	0.919141
41246013	GENE_ID=BRCA1	427	0.00656994	0.00609494	1.07793		41246013	GENE_ID=BRCA1	462	0.00687377	1.12778		41246013	GENE_ID=BRCA1	383	0.00535477	0.87856		41246013	GENE_ID=BRCA1	423	0.00558128	0.915724
41245945	GENE_ID=BRCA1	996	0.0153247	0.00897659	1.70719		41245945	GENE_ID=BRCA1	483	0.00718622	0.800551		41245945	GENE_ID=BRCA1	507	0.00708843	0.789657		41245945	GENE_ID=BRCA1	478	0.00630698	0.702604
41245803	GENE_ID=BRCA1	494	0.00760082	0.00768025	0.989658		41245803	GENE_ID=BRCA1	533	0.00793013	1.03254		41245803	GENE_ID=BRCA1	524	0.00732611	0.95389		41245803	GENE_ID=BRCA1	596	0.00786394	1.02392
41245657	GENE_ID=BRCA1	324	0.00498515	0.00503031	0.991024		41245657	GENE_ID=BRCA1	329	0.00489496	0.973094		41245657	GENE_ID=BRCA1	355	0.0049633	0.98668		41245657	GENE_ID=BRCA1	400	0.00527781	1.0492
41245535	GENE_ID=BRCA1	299	0.0046005	0.00605601	0.759658		41245535	GENE_ID=BRCA1	448	0.00666548	1.10064		41245535	GENE_ID=BRCA1	471	0.00658511	1.08737		41245535	GENE_ID=BRCA1	483	0.00637296	1.05234
41245395	GENE_ID=BRCA1	330	0.00507747	0.00522564	0.971645		41245395	GENE_ID=BRCA1	394	0.00586205	1.12178		41245395	GENE_ID=BRCA1	337	0.00471164	0.901638		41245395	GENE_ID=BRCA1	398	0.00525142	1.00493
41245286	GENE_ID=BRCA1	440	0.00676996	0.00642279	1.05405		41245286	GENE_ID=BRCA1	411	0.00611498	0.952076		41245286	GENE_ID=BRCA1	496	0.00693464	1.07969		41245286	GENE_ID=BRCA1	445	0.00587156	0.914177
41245170	GENE_ID=BRCA1	672	0.0103396	0.00625832	1.65213		41245170	GENE_ID=BRCA1	372	0.00553473	0.884379		41245170	GENE_ID=BRCA1	338	0.00472562	0.755094		41245170	GENE_ID=BRCA1	336	0.00443336	0.708395
41245022	GENE_ID=BRCA1	517	0.0079547	0.00810701	0.981213		41245022	GENE_ID=BRCA1	572	0.00851039	1.04976		41245022	GENE_ID=BRCA1	584	0.00816498	1.00715		41245022	GENE_ID=BRCA1	591	0.00779797	0.96188
41244878	GENE_ID=BRCA1	283	0.00435432	0.0039832	1.09317		41244878	GENE_ID=BRCA1	335	0.00498423	1.25131		41244878	GENE_ID=BRCA1	231	0.00322964	0.810816		41244878	GENE_ID=BRCA1	255	0.0033646	0.844699
41244709	GENE_ID=BRCA1	259	0.00398504	0.00934283	0.426535		41244709	GENE_ID=BRCA1	741	0.0110248	1.18003		41244709	GENE_ID=BRCA1	801	0.0111989	1.19866		41244709	GENE_ID=BRCA1	846	0.0111626	1.19477
41244629	GENE_ID=BRCA1	432	0.00664687	0.00551588	1.20504		41244629	GENE_ID=BRCA1	381	0.00566863	1.02769		41244629	GENE_ID=BRCA1	332	0.00464173	0.841522		41244629	GENE_ID=BRCA1	387	0.00510628	0.925742
41244483	GENE_ID=BRCA1	397	0.00610835	0.00620139	0.984997		41244483	GENE_ID=BRCA1	403	0.00599595	0.966872		41244483	GENE_ID=BRCA1	480	0.00671094	1.08217		41244483	GENE_ID=BRCA1	454	0.00599032	0.965963
41244323	GENE_ID=BRCA1	297	0.00456972	0.00909761	0.502299		41244323	GENE_ID=BRCA1	665	0.00989407	1.08755		41244323	GENE_ID=BRCA1	785	0.0109752	1.20638		41244323	GENE_ID=BRCA1	830	0.0109515	1.20377
41244258	GENE_ID=BRCA1	296	0.00455434	0.00420739	1.08246		41244258	GENE_ID=BRCA1	290	0.00431471	1.02551		41244258	GENE_ID=BRCA1	257	0.00359315	0.854008		41244258	GENE_ID=BRCA1	331	0.00436739	1.03803
41244100	GENE_ID=BRCA1	419	0.00644685	0.00610297	1.05635		41244100	GENE_ID=BRCA1	392	0.00583229	0.955648		41244100	GENE_ID=BRCA1	445	0.0062216	1.01944		41244100	GENE_ID=BRCA1	448	0.00591115	0.968569
41243946	GENE_ID=BRCA1	366	0.00563138	0.00797015	0.706559		41243946	GENE_ID=BRCA1	592	0.00880795	1.10512		41243946	GENE_ID=BRCA1	635	0.00887801	1.11391		41243946	GENE_ID=BRCA1	649	0.00856325	1.07442
41243808	GENE_ID=BRCA1	523	0.00804702	0.00807551	0.996472		41243808	GENE_ID=BRCA1	605	0.00900137	1.11465		41243808	GENE_ID=BRCA1	521	0.00728417	0.902007		41243808	GENE_ID=BRCA1	604	0.00796949	0.986872
41243639	GENE_ID=BRCA1	563	0.00866247	0.00769564	1.12563		41243639	GENE_ID=BRCA1	487	0.00724573	0.941537		41243639	GENE_ID=BRCA1	542	0.00757777	0.984684		41243639	GENE_ID=BRCA1	553	0.00729657	0.948144
41243471	GENE_ID=BRCA1	160	0.0024618	0.00711052	0.34622		41243471	GENE_ID=BRCA1	586	0.00871868	1.22617		41243471	GENE_ID=BRCA1	675	0.00943726	1.32722		41243471	GENE_ID=BRCA1	593	0.00782435	1.10039
41243322	GENE_ID=BRCA1	585	0.00900097	0.0086935	1.03537		41243322	GENE_ID=BRCA1	635	0.00944772	1.08676		41243322	GENE_ID=BRCA1	575	0.00803915	0.924731		41243322	GENE_ID=BRCA1	628	0.00828616	0.953145
41242918	GENE_ID=BRCA1	564	0.00867786	0.00813258	1.06705		41242918	GENE_ID=BRCA1	549	0.00816818	1.00438		41242918	GENE_ID=BRCA1	582	0.00813702	1.00055		41242918	GENE_ID=BRCA1	572	0.00754727	0.928029
41234528	GENE_ID=BRCA1	173	0.00266183	0.00461156	0.577207		41234528	GENE_ID=BRCA1	317	0.00471642	1.02274		41234528	GENE_ID=BRCA1	383	0.00535477	1.16116		41234528	GENE_ID=BRCA1	433	0.00571323	1.23889
41234356	GENE_ID=BRCA1	628	0.00966258	0.00926104	1.04336		41234356	GENE_ID=BRCA1	663	0.00986431	1.06514		41234356	GENE_ID=BRCA1	631	0.00882209	0.952602		41234356	GENE_ID=BRCA1	659	0.00869519	0.9389
41231265	GENE_ID=BRCA1	382	0.00587756	0.00536909	1.0947		41231265	GENE_ID=BRCA1	379	0.00563887	1.05025		41231265	GENE_ID=BRCA1	333	0.00465571	0.867134		41231265	GENE_ID=BRCA1	402	0.0053042	0.987915
41228577	GENE_ID=BRCA1	815	0.0125398	0.00880071	1.42486		41228577	GENE_ID=BRCA1	541	0.00804916	0.914604		41228577	GENE_ID=BRCA1	496	0.00693464	0.787964		41228577	GENE_ID=BRCA1	582	0.00767921	0.872568
41228420	GENE_ID=BRCA1	523	0.00804702	0.00764348	1.05279		41228420	GENE_ID=BRCA1	539	0.0080194	1.04918		41228420	GENE_ID=BRCA1	495	0.00692066	0.905432		41228420	GENE_ID=BRCA1	575	0.00758685	0.992591
41226417	GENE_ID=BRCA1	818	0.012586	0.0104685	1.20227		41226417	GENE_ID=BRCA1	695	0.0103404	0.987765		41226417	GENE_ID=BRCA1	621	0.00868228	0.829372		41226417	GENE_ID=BRCA1	778	0.0102653	0.980593
41226336	GENE_ID=BRCA1	1029	0.0158325	0.00769619	2.05718		41226336	GENE_ID=BRCA1	358	0.00532643	0.692086		41226336	GENE_ID=BRCA1	378	0.00528487	0.686686		41226336	GENE_ID=BRCA1	329	0.004341	0.564045
41223148	GENE_ID=BRCA1	469	0.00721616	0.00728614	0.990396		41223148	GENE_ID=BRCA1	499	0.00742427	1.01896		41223148	GENE_ID=BRCA1	541	0.00756379	1.03811		41223148	GENE_ID=BRCA1	526	0.00694032	0.952538
41223017	GENE_ID=BRCA1	574	0.00883172	0.00816764	1.08131		41223017	GENE_ID=BRCA1	561	0.00834672	1.02193		41223017	GENE_ID=BRCA1	539	0.00753583	0.922644		41223017	GENE_ID=BRCA1	603	0.0079563	0.974124
41222948	GENE_ID=BRCA1	243	0.00373886	0.00179786	2.07961		41222948	GENE_ID=BRCA1	77	0.00114563	0.637217		41222948	GENE_ID=BRCA1	98	0.00137015	0.762099		41222948	GENE_ID=BRCA1	71	0.000936811	0.521069
41222877	GENE_ID=BRCA1	465	0.00715462	0.00689059	1.03832		41222877	GENE_ID=BRCA1	443	0.00659108	0.956534		41222877	GENE_ID=BRCA1	489	0.00683677	0.992189		41222877	GENE_ID=BRCA1	529	0.0069799	1.01296
41219589	GENE_ID=BRCA1	532	0.0081855	0.00713784	1.14677		41219589	GENE_ID=BRCA1	460	0.00684402	0.958836		41219589	GENE_ID=BRCA1	500	0.00699056	0.979366		41219589	GENE_ID=BRCA1	495	0.00653129	0.915023
41215856	GENE_ID=BRCA1	140	0.00215408	0.00696351	0.309338		41215856	GENE_ID=BRCA1	638	0.00949235	1.36316		41215856	GENE_ID=BRCA1	526	0.00735407	1.05609		41215856	GENE_ID=BRCA1	671	0.00885353	1.27142
41215278	GENE_ID=BRCA1	469	0.00721616	0.00664157	1.08652		41215278	GENE_ID=BRCA1	503	0.00748378	1.12681		41215278	GENE_ID=BRCA1	425	0.00594198	0.894665		41215278	GENE_ID=BRCA1	449	0.00592434	0.89201
41209003	GENE_ID=BRCA1	665	0.0102319	0.00968216	1.05678		41209003	GENE_ID=BRCA1	623	0.00926918	0.957346		41209003	GENE_ID=BRCA1	675	0.00943726	0.974706		41209003	GENE_ID=BRCA1	742	0.00979034	1.01117
41203084	GENE_ID=BRCA1	85	0.00130783	0.00544991	0.239973		41203084	GENE_ID=BRCA1	468	0.00696304	1.27764		41203084	GENE_ID=BRCA1	492	0.00687871	1.26217		41203084	GENE_ID=BRCA1	504	0.00665004	1.22021
41202931	GENE_ID=BRCA1	406	0.00624683	0.00611116	1.0222		41202931	GENE_ID=BRCA1	448	0.00666548	1.09071		41202931	GENE_ID=BRCA1	403	0.00563439	0.921984		41202931	GENE_ID=BRCA1	447	0.00589795	0.965112
41201075	GENE_ID=BRCA1	567	0.00872402	0.00919015	0.949279		41201075	GENE_ID=BRCA1	696	0.0103553	1.12678		41201075	GENE_ID=BRCA1	655	0.00915764	0.996462		41201075	GENE_ID=BRCA1	646	0.00852366	0.927478
41199644	GENE_ID=BRCA1	524	0.00806241	0.00697764	1.15546		41199644	GENE_ID=BRCA1	420	0.00624888	0.895558		41199644	GENE_ID=BRCA1	481	0.00672492	0.963782		41199644	GENE_ID=BRCA1	521	0.00687435	0.985197
41199641	GENE_ID=BRCA1	178	0.00273876	0.0043494	0.629686	IVS23-ex22-IVS22	41199641	GENE_ID=BRCA1	368	0.00547521	1.25884		41199641	GENE_ID=BRCA1	319	0.00445998	1.02542		41199641	GENE_ID=BRCA1	358	0.00472364	1.08604
41197743	GENE_ID=BRCA1	305	0.00469281	0.00717478	0.654071	IVS23-ex24	41197743	GENE_ID=BRCA1	513	0.00763257	1.06381		41197743	GENE_ID=BRCA1	603	0.00843062	1.17504		41197743	GENE_ID=BRCA1	602	0.00794311	1.10709
41197603	GENE_ID=BRCA1	315	0.00484668	0.00762386	0.635724	ex24	41197603	GENE_ID=BRCA1	572	0.00851039	1.11628		41197603	GENE_ID=BRCA1	619	0.00865432	1.13516		41197603	GENE_ID=BRCA1	643	0.00848408	1.11283
32972809	GENE_ID=BRCA2	352	0.00541597	0.00430432	1.25826		32972809	GENE_ID=BRCA2	262	0.00389811	0.905627		32972809	GENE_ID=BRCA2	268	0.00374694	0.870506		32972809	GENE_ID=BRCA2	315	0.00415628	0.965605
32972688	GENE_ID=BRCA2	530	0.00815472	0.0079118	1.0307		32972688	GENE_ID=BRCA2	502	0.0074689	0.94402		32972688	GENE_ID=BRCA2	594	0.00830479	1.04967		32972688	GENE_ID=BRCA2	585	0.0077188	0.975605
32972534	GENE_ID=BRCA2	185	0.00284646	0.00617192	0.461195		32972534	GENE_ID=BRCA2	449	0.00668035	1.08238		32972534	GENE_ID=BRCA2	554	0.00774554	1.25496		32972534	GENE_ID=BRCA2	562	0.00741532	1.20146
32972377	GENE_ID=BRCA2	458	0.00704691	0.00650043	1.08407		32972377	GENE_ID=BRCA2	466	0.00693329	1.06659		32972377	GENE_ID=BRCA2	421	0.00588605	0.905487		32972377	GENE_ID=BRCA2	465	0.00613546	0.943854
32972201	GENE_ID=BRCA2	409	0.00629299	0.00596036	1.05581		32972201	GENE_ID=BRCA2	406	0.00604059	1.01346		32972201	GENE_ID=BRCA2	439	0.00613771	1.02975		32972201	GENE_ID=BRCA2	407	0.00537017	0.90098
32971071	GENE_ID=BRCA2	282	0.00433893	0.00605865	0.716155		32971071	GENE_ID=BRCA2	381	0.00566863	0.935627		32971071	GENE_ID=BRCA2	541	0.00756379	1.24843		32971071	GENE_ID=BRCA2	505	0.00666324	1.09979
32970902	GENE_ID=BRCA2	395	0.00607758	0.00511673	1.18778		32970902	GENE_ID=BRCA2	331	0.00492472	0.962473		32970902	GENE_ID=BRCA2	324	0.00452988	0.885308		32970902	GENE_ID=BRCA2	374	0.00493475	0.964434
32968978	GENE_ID=BRCA2	333	0.00512363	0.00530132	0.966482		32968978	GENE_ID=BRCA2	345	0.00513301	0.968252		32968978	GENE_ID=BRCA2	399	0.00557847	1.05228		32968978	GENE_ID=BRCA2	407	0.00537017	1.01299
32968840	GENE_ID=BRCA2	215	0.00330805	0.00638049	0.518463		32968840	GENE_ID=BRCA2	468	0.00696304	1.0913		32968840	GENE_ID=BRCA2	551	0.0077036	1.20737		32968840	GENE_ID=BRCA2	572	0.00754727	1.18287
32968693	GENE_ID=BRCA2	161	0.00247719	0.00245123	1.01059		32968693	GENE_ID=BRCA2	160	0.00238053	0.971158		32968693	GENE_ID=BRCA2	150	0.00209717	0.855559		32968693	GENE_ID=BRCA2	216	0.00285002	1.16269
32954203	GENE_ID=BRCA2	464	0.00713923	0.00698774	1.02168		32954203	GENE_ID=BRCA2	435	0.00647206	0.926202		32954203	GENE_ID=BRCA2	550	0.00768962	1.10044		32954203	GENE_ID=BRCA2	504	0.00665004	0.951673
32954056	GENE_ID=BRCA2	91	0.00140015	0.00536246	0.261102		32954056	GENE_ID=BRCA2	455	0.00676962	1.26241		32954056	GENE_ID=BRCA2	461	0.0064453	1.20193		32954056	GENE_ID=BRCA2	518	0.00683476	1.27456
32954024	GENE_ID=BRCA2	44	0.000676996	0.000685293	0.987892		32954024	GENE_ID=BRCA2	47	0.00069928	1.02041		32954024	GENE_ID=BRCA2	41	0.000573226	0.836468		32954024	GENE_ID=BRCA2	60	0.000791672	1.15523
32953881	GENE_ID=BRCA2	520	0.00800086	0.00726521	1.10126		32953881	GENE_ID=BRCA2	461	0.00685889	0.944074		32953881	GENE_ID=BRCA2	508	0.00710241	0.977593		32953881	GENE_ID=BRCA2	538	0.00709866	0.977076
32953584	GENE_ID=BRCA2	412	0.00633914	0.00508746	1.24603		32953584	GENE_ID=BRCA2	288	0.00428495	0.842257		32953584	GENE_ID=BRCA2	354	0.00494932	0.972847		32953584	GENE_ID=BRCA2	362	0.00477642	0.938862
32953471	GENE_ID=BRCA2	468	0.00720078	0.00664092	1.0843		32953471	GENE_ID=BRCA2	512	0.00761769	1.14708		32953471	GENE_ID=BRCA2	422	0.00590003	0.888437		32953471	GENE_ID=BRCA2	443	0.00584518	0.880176
32953316	GENE_ID=BRCA2	125	0.00192328	0.00439374	0.437732		32953316	GENE_ID=BRCA2	328	0.00488008	1.11069		32953316	GENE_ID=BRCA2	392	0.0054806	1.24737		32953316	GENE_ID=BRCA2	401	0.00529101	1.20421
32950844	GENE_ID=BRCA2	466	0.00717	0.00680557	1.05355		32950844	GENE_ID=BRCA2	510	0.00758793	1.11496		32950844	GENE_ID=BRCA2	464	0.00648724	0.953225		32950844	GENE_ID=BRCA2	453	0.00597712	0.878268
32950739	GENE_ID=BRCA2	419	0.00644685	0.00557932	1.15549		32950739	GENE_ID=BRCA2	367	0.00546033	0.978674		32950739	GENE_ID=BRCA2	335	0.00468368	0.839471		32950739	GENE_ID=BRCA2	434	0.00572642	1.02637
32945202	GENE_ID=BRCA2	13	0.000200022	0.000153008	1.30726		32945202	GENE_ID=BRCA2	4	5.95132e-05	0.388955		32945202	GENE_ID=BRCA2	12	0.000167774	1.0965		32945202	GENE_ID=BRCA2	14	0.000184723	1.20728
32945049	GENE_ID=BRCA2	103	0.00158479	0.00121947	1.29957		32945049	GENE_ID=BRCA2	57	0.000848063	0.695437		32945049	GENE_ID=BRCA2	89	0.00124432	1.02038		32945049	GENE_ID=BRCA2	91	0.0012007	0.984611
32944566	GENE_ID=BRCA2	452	0.0069546	0.00672243	1.03454		32944566	GENE_ID=BRCA2	470	0.0069928	1.04022		32944566	GENE_ID=BRCA2	451	0.00630549	0.937977		32944566	GENE_ID=BRCA2	503	0.00663685	0.987269
32944476	GENE_ID=BRCA2	274	0.00421584	0.00246611	1.70951		32944476	GENE_ID=BRCA2	83	0.0012349	0.500747		32944476	GENE_ID=BRCA2	126	0.00176162	0.714331		32944476	GENE_ID=BRCA2	201	0.0026521	1.07542
32937669	GENE_ID=BRCA2	371	0.00570831	0.00548105	1.04146		32937669	GENE_ID=BRCA2	350	0.0052074	0.950074		32937669	GENE_ID=BRCA2	408	0.0057043	1.04073		32937669	GENE_ID=BRCA2	402	0.0053042	0.967734
32937551	GENE_ID=BRCA2	316	0.00486206	0.00464045	1.04776		32937551	GENE_ID=BRCA2	315	0.00468666	1.00996		32937551	GENE_ID=BRCA2	337	0.00471164	1.01534		32937551	GENE_ID=BRCA2	326	0.00430142	0.92694
32937396	GENE_ID=BRCA2	198	0.00304648	0.00513978	0.592727		32937396	GENE_ID=BRCA2	431	0.00641255	1.24763		32937396	GENE_ID=BRCA2	407	0.00569032	1.10711		32937396	GENE_ID=BRCA2	410	0.00540976	1.05253
32937281	GENE_ID=BRCA2	561	0.0086317	0.00813809	1.06065		32937281	GENE_ID=BRCA2	555	0.00825745	1.01467		32937281	GENE_ID=BRCA2	572	0.0079972	0.982688		32937281	GENE_ID=BRCA2	581	0.00766602	0.941992
32936704	GENE_ID=BRCA2	415	0.0063853	0.00620856	1.02847		32936704	GENE_ID=BRCA2	425	0.00632328	1.01848		32936704	GENE_ID=BRCA2	436	0.00609577	0.981833		32936704	GENE_ID=BRCA2	457	0.0060299	0.971223
32936625	GENE_ID=BRCA2	369	0.00567753	0.00438159	1.29577		32936625	GENE_ID=BRCA2	268	0.00398738	0.910031		32936625	GENE_ID=BRCA2	282	0.00394268	0.899828		32936625	GENE_ID=BRCA2	297	0.00391877	0.894372
32931954	GENE_ID=BRCA2	404	0.00621605	0.00579198	1.07322		32931954	GENE_ID=BRCA2	356	0.00529667	0.914483		32931954	GENE_ID=BRCA2	425	0.00594198	1.0259		32931954	GENE_ID=BRCA2	433	0.00571323	0.986403
32931882	GENE_ID=BRCA2	388	0.00596987	0.00555187	1.07529		32931882	GENE_ID=BRCA2	303	0.00450812	0.812001		32931882	GENE_ID=BRCA2	402	0.00562041	1.01235		32931882	GENE_ID=BRCA2	463	0.00610907	1.10036
32931801	GENE_ID=BRCA2	11	0.000169249	0.000241002	0.702271		32931801	GENE_ID=BRCA2	16	0.000238053	0.987761		32931801	GENE_ID=BRCA2	20	0.000279623	1.16025		32931801	GENE_ID=BRCA2	21	0.000277085	1.14972
32930743	GENE_ID=BRCA2	292	0.00449279	0.00440575	1.01976		32930743	GENE_ID=BRCA2	239	0.00355591	0.807107		32930743	GENE_ID=BRCA2	346	0.00483747	1.09799		32930743	GENE_ID=BRCA2	359	0.00473684	1.07515
32930604	GENE_ID=BRCA2	636	0.00978567	0.00890584	1.09879		32930604	GENE_ID=BRCA2	594	0.00883771	0.99235		32930604	GENE_ID=BRCA2	594	0.00830479	0.93251		32930604	GENE_ID=BRCA2	659	0.00869519	0.976347
32930410	GENE_ID=BRCA2	17	0.000261567	0.00192844	0.135636		32930410	GENE_ID=BRCA2	173	0.00257395	1.33473		32930410	GENE_ID=BRCA2	163	0.00227892	1.18175		32930410	GENE_ID=BRCA2	197	0.00259932	1.34789
32929223	GENE_ID=BRCA2	474	0.00729309	0.00620214	1.1759		32929223	GENE_ID=BRCA2	303	0.00450812	0.726866		32929223	GENE_ID=BRCA2	433	0.00605383	0.976087		32929223	GENE_ID=BRCA2	527	0.00695352	1.12115
32929068	GENE_ID=BRCA2	418	0.00643146	0.00660819	0.973256		32929068	GENE_ID=BRCA2	445	0.00662084	1.00191		32929068	GENE_ID=BRCA2	488	0.00682279	1.03247		32929068	GENE_ID=BRCA2	497	0.00655768	0.992356
32928914	GENE_ID=BRCA2	95	0.0014617	0.00382479	0.382163		32928914	GENE_ID=BRCA2	287	0.00427007	1.11642		32928914	GENE_ID=BRCA2	354	0.00494932	1.29401		32928914	GENE_ID=BRCA2	350	0.00461808	1.20741
32920982	GENE_ID=BRCA2	512	0.00787777	0.00726161	1.08485		32920982	GENE_ID=BRCA2	495	0.00736476	1.0142		32920982	GENE_ID=BRCA2	456	0.00637539	0.877959		32920982	GENE_ID=BRCA2	563	0.00742852	1.02299
32920865	GENE_ID=BRCA2	48	0.000738541	0.00068597	1.07664		32920865	GENE_ID=BRCA2	42	0.000624888	0.910955		32920865	GENE_ID=BRCA2	44	0.00061517	0.896787		32920865	GENE_ID=BRCA2	58	0.000765283	1.11562
32918626	GENE_ID=BRCA2	9	0.000138476	0.00226908	0.0610275		32918626	GENE_ID=BRCA2	177	0.00263346	1.16058		32918626	GENE_ID=BRCA2	198	0.00276826	1.21999		32918626	GENE_ID=BRCA2	268	0.00353613	1.5584
32915285	GENE_ID=BRCA2	560	0.00861631	0.00794903	1.08395		32915285	GENE_ID=BRCA2	594	0.00883771	1.1118		32915285	GENE_ID=BRCA2	486	0.00679483	0.8548		32915285	GENE_ID=BRCA2	572	0.00754727	0.949458
32915186	GENE_ID=BRCA2	443	0.00681612	0.00614637	1.10897		32915186	GENE_ID=BRCA2	454	0.00675475	1.09898		32915186	GENE_ID=BRCA2	399	0.00557847	0.907604		32915186	GENE_ID=BRCA2	412	0.00543615	0.884448
32915034	GENE_ID=BRCA2	72	0.00110781	0.00573845	0.193051		32915034	GENE_ID=BRCA2	507	0.0075433	1.31452		32915034	GENE_ID=BRCA2	503	0.00703251	1.22551		32915034	GENE_ID=BRCA2	551	0.00727018	1.26692
32914877	GENE_ID=BRCA2	479	0.00737002	0.00612092	1.20407		32914877	GENE_ID=BRCA2	308	0.00458252	0.748665		32914877	GENE_ID=BRCA2	465	0.00650122	1.06213		32914877	GENE_ID=BRCA2	457	0.0060299	0.98513
32914740	GENE_ID=BRCA2	400	0.00615451	0.00552468	1.114		32914740	GENE_ID=BRCA2	289	0.00429983	0.778295		32914740	GENE_ID=BRCA2	428	0.00598392	1.08313		32914740	GENE_ID=BRCA2	429	0.00566045	1.02458
32914665	GENE_ID=BRCA2	562	0.00864709	0.0060479	1.42977		32914665	GENE_ID=BRCA2	342	0.00508838	0.841345		32914665	GENE_ID=BRCA2	360	0.00503321	0.832223		32914665	GENE_ID=BRCA2	411	0.00542295	0.896666
32914500	GENE_ID=BRCA2	545	0.00838552	0.0070796	1.18446		32914500	GENE_ID=BRCA2	426	0.00633815	0.89527		32914500	GENE_ID=BRCA2	492	0.00687871	0.971625		32914500	GENE_ID=BRCA2	509	0.00671601	0.948643
32914403	GENE_ID=BRCA2	508	0.00781623	0.0067307	1.16128		32914403	GENE_ID=BRCA2	417	0.00620425	0.921784		32914403	GENE_ID=BRCA2	484	0.00676686	1.00537		32914403	GENE_ID=BRCA2	465	0.00613546	0.911563
32914318	GENE_ID=BRCA2	900	0.0138476	0.00830881	1.66662		32914318	GENE_ID=BRCA2	459	0.00682914	0.821915		32914318	GENE_ID=BRCA2	483	0.00675288	0.812737		32914318	GENE_ID=BRCA2	440	0.00580559	0.698727
32914173	GENE_ID=BRCA2	463	0.00712384	0.00566985	1.25644		32914173	GENE_ID=BRCA2	286	0.00425519	0.750495		32914173	GENE_ID=BRCA2	410	0.00573226	1.01101		32914173	GENE_ID=BRCA2	422	0.00556809	0.982053
32914026	GENE_ID=BRCA2	541	0.00832397	0.0068559	1.21413		32914026	GENE_ID=BRCA2	472	0.00702256	1.02431		32914026	GENE_ID=BRCA2	391	0.00546662	0.79736		32914026	GENE_ID=BRCA2	501	0.00661046	0.9642
32913899	GENE_ID=BRCA2	460	0.00707769	0.00816815	0.866498		32913899	GENE_ID=BRCA2	589	0.00876332	1.07286		32913899	GENE_ID=BRCA2	598	0.00836071	1.02357		32913899	GENE_ID=BRCA2	642	0.00847089	1.03706
32913762	GENE_ID=BRCA2	504	0.00775468	0.0069984	1.10807		32913762	GENE_ID=BRCA2	397	0.00590668	0.844005		32913762	GENE_ID=BRCA2	507	0.00708843	1.01286		32913762	GENE_ID=BRCA2	549	0.0072438	1.03506
32913556	GENE_ID=BRCA2	160	0.0024618	0.00442163	0.556764		32913556	GENE_ID=BRCA2	331	0.00492472	1.11378		32913556	GENE_ID=BRCA2	346	0.00483747	1.09405		32913556	GENE_ID=BRCA2	414	0.00546253	1.23541
32913468	GENE_ID=BRCA2	720	0.0110781	0.00855449	1.29501		32913468	GENE_ID=BRCA2	529	0.00787062	0.920057		32913468	GENE_ID=BRCA2	524	0.00732611	0.856405		32913468	GENE_ID=BRCA2	602	0.00794311	0.928531
32913326	GENE_ID=BRCA2	387	0.00595449	0.00558641	1.06589		32913326	GENE_ID=BRCA2	386	0.00574302	1.02803		32913326	GENE_ID=BRCA2	386	0.00539671	0.966043		32913326	GENE_ID=BRCA2	398	0.00525142	0.940035
32913282	GENE_ID=BRCA2	351	0.00540058	0.00559662	0.964971		32913282	GENE_ID=BRCA2	343	0.00510326	0.911845		32913282	GENE_ID=BRCA2	429	0.0059979	1.0717		32913282	GENE_ID=BRCA2	446	0.00588476	1.05148
32913170	GENE_ID=BRCA2	430	0.0066161	0.00458526	1.4429		32913170	GENE_ID=BRCA2	243	0.00361543	0.788488		32913170	GENE_ID=BRCA2	329	0.00459979	1.00317		32913170	GENE_ID=BRCA2	266	0.00350974	0.76544
32913092	GENE_ID=BRCA2	276	0.00424661	0.00383558	1.10716		32913092	GENE_ID=BRCA2	258	0.0038386	1.00079		32913092	GENE_ID=BRCA2	235	0.00328556	0.856601		32913092	GENE_ID=BRCA2	301	0.00397155	1.03545
32912987	GENE_ID=BRCA2	362	0.00556983	0.00551407	1.01011		32912987	GENE_ID=BRCA2	418	0.00621913	1.12787		32912987	GENE_ID=BRCA2	338	0.00472562	0.857011		32912987	GENE_ID=BRCA2	420	0.0055417	1.00501
32912830	GENE_ID=BRCA2	81	0.00124629	0.00566124	0.220144		32912830	GENE_ID=BRCA2	436	0.00648694	1.14585		32912830	GENE_ID=BRCA2	556	0.00777351	1.37311		32912830	GENE_ID=BRCA2	541	0.00713824	1.2609
32912744	GENE_ID=BRCA2	566	0.00870863	0.00715708	1.21679		32912744	GENE_ID=BRCA2	377	0.00560912	0.783716		32912744	GENE_ID=BRCA2	513	0.00717232	1.00213		32912744	GENE_ID=BRCA2	541	0.00713824	0.997368
32912642	GENE_ID=BRCA2	533	0.00820088	0.00794861	1.03174		32912642	GENE_ID=BRCA2	486	0.00723085	0.9097		32912642	GENE_ID=BRCA2	589	0.00823488	1.03602		32912642	GENE_ID=BRCA2	616	0.00812783	1.02255
32912492	GENE_ID=BRCA2	98	0.00150785	0.00648317	0.23258		32912492	GENE_ID=BRCA2	553	0.0082277	1.26909		32912492	GENE_ID=BRCA2	563	0.00787137	1.21412		32912492	GENE_ID=BRCA2	631	0.00832575	1.28421
32912369	GENE_ID=BRCA2	381	0.00586217	0.00476145	1.23117		32912369	GENE_ID=BRCA2	214	0.00318396	0.668694		32912369	GENE_ID=BRCA2	350	0.00489339	1.02771		32912369	GENE_ID=BRCA2	387	0.00510628	1.07242
32912221	GENE_ID=BRCA2	204	0.0031388	0.00283095	1.10875		32912221	GENE_ID=BRCA2	166	0.0024698	0.872428		32912221	GENE_ID=BRCA2	187	0.00261447	0.923533		32912221	GENE_ID=BRCA2	235	0.00310071	1.09529
32912112	GENE_ID=BRCA2	621	0.00955488	0.00721734	1.32388		32912112	GENE_ID=BRCA2	393	0.00584717	0.810156		32912112	GENE_ID=BRCA2	481	0.00672492	0.931773		32912112	GENE_ID=BRCA2	511	0.0067424	0.934195
32911942	GENE_ID=BRCA2	663	0.0102011	0.00927499	1.09985		32911942	GENE_ID=BRCA2	628	0.00934357	1.00739		32911942	GENE_ID=BRCA2	629	0.00879413	0.948155		32911942	GENE_ID=BRCA2	664	0.00876117	0.944601
32911783	GENE_ID=BRCA2	488	0.0075085	0.00663422	1.13178		32911783	GENE_ID=BRCA2	370	0.00550497	0.829783		32911783	GENE_ID=BRCA2	502	0.00701852	1.05793		32911783	GENE_ID=BRCA2	493	0.0065049	0.980507
32911558	GENE_ID=BRCA2	32	0.000492361	0.00467426	0.105334		32911558	GENE_ID=BRCA2	439	0.00653157	1.39735		32911558	GENE_ID=BRCA2	431	0.00602587	1.28916		32911558	GENE_ID=BRCA2	428	0.00564726	1.20816
32911487	GENE_ID=BRCA2	810	0.0124629	0.0113204	1.10093		32911487	GENE_ID=BRCA2	742	0.0110397	0.975207		32911487	GENE_ID=BRCA2	832	0.0116323	1.02755		32911487	GENE_ID=BRCA2	769	0.0101466	0.896313
32911328	GENE_ID=BRCA2	365	0.00561599	0.00505676	1.11059		32911328	GENE_ID=BRCA2	313	0.00465691	0.920926		32911328	GENE_ID=BRCA2	376	0.0052569	1.03958		32911328	GENE_ID=BRCA2	356	0.00469725	0.928905
32911239	GENE_ID=BRCA2	795	0.0122321	0.00756114	1.61776		32911239	GENE_ID=BRCA2	421	0.00626376	0.828415		32911239	GENE_ID=BRCA2	460	0.00643132	0.850575		32911239	GENE_ID=BRCA2	403	0.00531739	0.703253
32911145	GENE_ID=BRCA2	412	0.00633914	0.0062367	1.01643		32911145	GENE_ID=BRCA2	445	0.00662084	1.06159		32911145	GENE_ID=BRCA2	444	0.00620762	0.995337		32911145	GENE_ID=BRCA2	438	0.0057792	0.926644
32911006	GENE_ID=BRCA2	205	0.00315419	0.00375481	0.840038		32911006	GENE_ID=BRCA2	256	0.00380884	1.01439		32911006	GENE_ID=BRCA2	278	0.00388675	1.03514		32911006	GENE_ID=BRCA2	316	0.00416947	1.11043
32910962	GENE_ID=BRCA2	102	0.0015694	0.00386232	0.406337		32910962	GENE_ID=BRCA2	280	0.00416592	1.07861		32910962	GENE_ID=BRCA2	339	0.0047396	1.22714		32910962	GENE_ID=BRCA2	377	0.00497434	1.28792
32910799	GENE_ID=BRCA2	578	0.00889327	0.00777143	1.14435		32910799	GENE_ID=BRCA2	432	0.00642742	0.827058		32910799	GENE_ID=BRCA2	584	0.00816498	1.05064		32910799	GENE_ID=BRCA2	576	0.00760005	0.977947
32910628	GENE_ID=BRCA2	482	0.00741618	0.00671814	1.1039		32910628	GENE_ID=BRCA2	403	0.00599595	0.892502		32910628	GENE_ID=BRCA2	489	0.00683677	1.01766		32910628	GENE_ID=BRCA2	502	0.00662365	0.985935
32910478	GENE_ID=BRCA2	387	0.00595449	0.00896985	0.663834		32910478	GENE_ID=BRCA2	730	0.0108612	1.21085		32910478	GENE_ID=BRCA2	668	0.00933939	1.0412		32910478	GENE_ID=BRCA2	737	0.00972437	1.08412
32910325	GENE_ID=BRCA2	608	0.00935485	0.0082342	1.1361		32910325	GENE_ID=BRCA2	460	0.00684402	0.83117		32910325	GENE_ID=BRCA2	546	0.00763369	0.927072		32910325	GENE_ID=BRCA2	690	0.00910422	1.10566
32907510	GENE_ID=BRCA2	269	0.00413891	0.00431442	0.959319		32907510	GENE_ID=BRCA2	295	0.0043891	1.01731		32907510	GENE_ID=BRCA2	329	0.00459979	1.06614		32907510	GENE_ID=BRCA2	313	0.00412989	0.957229
32907354	GENE_ID=BRCA2	69	0.00106165	0.00337102	0.314935		32907354	GENE_ID=BRCA2	273	0.00406177	1.20491		32907354	GENE_ID=BRCA2	296	0.00413841	1.22764		32907354	GENE_ID=BRCA2	320	0.00422225	1.25251
32907270	GENE_ID=BRCA2	249	0.00383118	0.00369871	1.03582		32907270	GENE_ID=BRCA2	219	0.00325835	0.880942		32907270	GENE_ID=BRCA2	268	0.00374694	1.01304		32907270	GENE_ID=BRCA2	300	0.00395836	1.0702
32907126	GENE_ID=BRCA2	584	0.00898558	0.00828285	1.08484		32907126	GENE_ID=BRCA2	523	0.00778135	0.939453		32907126	GENE_ID=BRCA2	608	0.00850052	1.02628		32907126	GENE_ID=BRCA2	596	0.00786394	0.949424
32906979	GENE_ID=BRCA2	258	0.00396966	0.00881546	0.450306		32906979	GENE_ID=BRCA2	649	0.00965601	1.09535		32906979	GENE_ID=BRCA2	768	0.0107375	1.21803		32906979	GENE_ID=BRCA2	826	0.0108987	1.23631
32906844	GENE_ID=BRCA2	501	0.00770852	0.00665244	1.15875		32906844	GENE_ID=BRCA2	444	0.00660596	0.993014		32906844	GENE_ID=BRCA2	400	0.00559245	0.840662		32906844	GENE_ID=BRCA2	508	0.00670282	1.00757
32906761	GENE_ID=BRCA2	297	0.00456972	0.00405588	1.12669		32906761	GENE_ID=BRCA2	276	0.00410641	1.01246		32906761	GENE_ID=BRCA2	235	0.00328556	0.810074		32906761	GENE_ID=BRCA2	323	0.00426183	1.05078
32906649	GENE_ID=BRCA2	223	0.00343114	0.00426444	0.804592		32906649	GENE_ID=BRCA2	295	0.0043891	1.02923		32906649	GENE_ID=BRCA2	354	0.00494932	1.1606		32906649	GENE_ID=BRCA2	325	0.00428822	1.00558
32906432	GENE_ID=BRCA2	285	0.00438509	0.00396936	1.10473		32906432	GENE_ID=BRCA2	121	0.00180027	0.453542		32906432	GENE_ID=BRCA2	328	0.00458581	1.1553		32906432	GENE_ID=BRCA2	387	0.00510628	1.28642
32906268	GENE_ID=BRCA2	420	0.00646223	0.00648417	0.996617		32906268	GENE_ID=BRCA2	466	0.00693329	1.06926		32906268	GENE_ID=BRCA2	461	0.0064453	0.994005		32906268	GENE_ID=BRCA2	462	0.00609587	0.940116
32905132	GENE_ID=BRCA2	71	0.00109243	0.00202526	0.539399		32905132	GENE_ID=BRCA2	165	0.00245492	1.21215		32905132	GENE_ID=BRCA2	153	0.00213911	1.05621		32905132	GENE_ID=BRCA2	183	0.0024146	1.19224
32904954	GENE_ID=BRCA2	409	0.00629299	0.00570754	1.10257		32904954	GENE_ID=BRCA2	356	0.00529667	0.928014		32904954	GENE_ID=BRCA2	401	0.00560643	0.982285		32904954	GENE_ID=BRCA2	427	0.00563406	0.987127
32903521	GENE_ID=BRCA2	204	0.0031388	0.00364656	0.860756		32903521	GENE_ID=BRCA2	244	0.0036303	0.995541		32903521	GENE_ID=BRCA2	276	0.00385879	1.0582		32903521	GENE_ID=BRCA2	300	0.00395836	1.0855
32900654	GENE_ID=BRCA2	567	0.00872402	0.00801521	1.08843		32900654	GENE_ID=BRCA2	571	0.00849551	1.05992		32900654	GENE_ID=BRCA2	500	0.00699056	0.872162		32900654	GENE_ID=BRCA2	595	0.00785074	0.979481
32900497	GENE_ID=BRCA2	624	0.00960103	0.00817485	1.17446		32900497	GENE_ID=BRCA2	550	0.00818306	1.001		32900497	GENE_ID=BRCA2	527	0.00736805	0.901307		32900497	GENE_ID=BRCA2	572	0.00754727	0.92323
32900398	GENE_ID=BRCA2	361	0.00555444	0.0054825	1.01312		32900398	GENE_ID=BRCA2	317	0.00471642	0.860268		32900398	GENE_ID=BRCA2	430	0.00601188	1.09656		32900398	GENE_ID=BRCA2	428	0.00564726	1.03005
32900295	GENE_ID=BRCA2	89	0.00136938	0.00161404	0.848417		32900295	GENE_ID=BRCA2	121	0.00180027	1.11538		32900295	GENE_ID=BRCA2	102	0.00142607	0.883544		32900295	GENE_ID=BRCA2	141	0.00186043	1.15265
32900212	GENE_ID=BRCA2	398	0.00612374	0.00545773	1.12203		32900212	GENE_ID=BRCA2	344	0.00511813	0.937776		32900212	GENE_ID=BRCA2	378	0.00528487	0.968326		32900212	GENE_ID=BRCA2	402	0.0053042	0.971869
32899235	GENE_ID=BRCA2	285	0.00438509	0.00407901	1.07504		32899235	GENE_ID=BRCA2	248	0.00368982	0.904587		32899235	GENE_ID=BRCA2	295	0.00412443	1.01114		32899235	GENE_ID=BRCA2	312	0.00411669	1.00924
32899095	GENE_ID=BRCA2	345	0.00530826	0.00683351	0.776799		32899095	GENE_ID=BRCA2	513	0.00763257	1.11693		32899095	GENE_ID=BRCA2	551	0.0077036	1.12733		32899095	GENE_ID=BRCA2	507	0.00668963	0.978944
32893271	GENE_ID=BRCA2	436	0.00670841	0.00581686	1.15327		32893271	GENE_ID=BRCA2	311	0.00462715	0.795473		32893271	GENE_ID=BRCA2	458	0.00640336	1.10083		32893271	GENE_ID=BRCA2	419	0.00552851	0.950429
32893189	GENE_ID=BRCA2	308	0.00473897	0.00428184	1.10676		32893189	GENE_ID=BRCA2	237	0.00352616	0.823514		32893189	GENE_ID=BRCA2	313	0.00437609	1.02201		32893189	GENE_ID=BRCA2	340	0.00448614	1.04771
32890544	GENE_ID=BRCA2	88	0.00135399	0.00670274	0.202006		32890544	GENE_ID=BRCA2	552	0.00821282	1.22529		32890544	GENE_ID=BRCA2	636	0.008892	1.32662		32890544	GENE_ID=BRCA2	633	0.00835214	1.24608
		64993							67212						71525						75789

## Sheet: matrix of normalized reads
BR59 (5)	B (6)	C (7)	D (8)	average of normalized reads (for amplicon) of all chip patients
0.000400043	7.43915e-05	0.000223698	0.000105556	0.000200922
0.0040312	0.00361543	0.00346732	0.00295557	0.00351738
0.0105242	0.00508838	0.00501922	0.00529101	0.0064807
0.00727771	0.00690353	0.00595596	0.00645212	0.00664733
0.00592371	0.00723085	0.00602587	0.00642573	0.00640154
0.0030311	0.0089121	0.00938134	0.0093945	0.00767976
0.00658532	0.00656133	0.005928	0.00632018	0.00634871
0.00937024	0.00865917	0.00946522	0.0103709	0.00946638
0.0053852	0.00190442	0.00246068	0.00176807	0.00287959
0.00604681	0.00482057	0.00500524	0.00566045	0.00538327
0.00383118	0.00267809	0.00376092	0.00259932	0.00321738
0.000692382	0.00366006	0.0037749	0.00431461	0.00311049
0.00983183	0.00983455	0.00878015	0.00881394	0.00931512
0.00435432	0.00513301	0.0039986	0.004341	0.00445673
0.00369271	0.00540082	0.00529885	0.004341	0.00468334
0.0074008	0.0069928	0.00638937	0.00568684	0.00661745
0.00886249	0.00690353	0.00741	0.00667643	0.00746311
0.0106473	0.0107421	0.00931143	0.0093945	0.0100238
0.00698537	0.00681426	0.0057043	0.00581879	0.00633068
0.00656994	0.00687377	0.00535477	0.00558128	0.00609494
0.0153247	0.00718622	0.00708843	0.00630698	0.00897659
0.00760082	0.00793013	0.00732611	0.00786394	0.00768025
0.00498515	0.00489496	0.0049633	0.00527781	0.00503031
0.0046005	0.00666548	0.00658511	0.00637296	0.00605601
0.00507747	0.00586205	0.00471164	0.00525142	0.00522564
0.00676996	0.00611498	0.00693464	0.00587156	0.00642279
0.0103396	0.00553473	0.00472562	0.00443336	0.00625832
0.0079547	0.00851039	0.00816498	0.00779797	0.00810701
0.00435432	0.00498423	0.00322964	0.0033646	0.0039832
0.00398504	0.0110248	0.0111989	0.0111626	0.00934283
0.00664687	0.00566863	0.00464173	0.00510628	0.00551588
0.00610835	0.00599595	0.00671094	0.00599032	0.00620139
0.00456972	0.00989407	0.0109752	0.0109515	0.00909761
0.00455434	0.00431471	0.00359315	0.00436739	0.00420739
0.00644685	0.00583229	0.0062216	0.00591115	0.00610297
0.00563138	0.00880795	0.00887801	0.00856325	0.00797015
0.00804702	0.00900137	0.00728417	0.00796949	0.00807551
0.00866247	0.00724573	0.00757777	0.00729657	0.00769564
0.0024618	0.00871868	0.00943726	0.00782435	0.00711052
0.00900097	0.00944772	0.00803915	0.00828616	0.0086935
0.00867786	0.00816818	0.00813702	0.00754727	0.00813258
0.00266183	0.00471642	0.00535477	0.00571323	0.00461156
0.00966258	0.00986431	0.00882209	0.00869519	0.00926104
0.00587756	0.00563887	0.00465571	0.0053042	0.00536909
0.0125398	0.00804916	0.00693464	0.00767921	0.00880071
0.00804702	0.0080194	0.00692066	0.00758685	0.00764348
0.012586	0.0103404	0.00868228	0.0102653	0.0104685
0.0158325	0.00532643	0.00528487	0.004341	0.00769619
0.00721616	0.00742427	0.00756379	0.00694032	0.00728614
0.00883172	0.00834672	0.00753583	0.0079563	0.00816764
0.00373886	0.00114563	0.00137015	0.000936811	0.00179786
0.00715462	0.00659108	0.00683677	0.0069799	0.00689059
0.0081855	0.00684402	0.00699056	0.00653129	0.00713784
0.00215408	0.00949235	0.00735407	0.00885353	0.00696351
0.00721616	0.00748378	0.00594198	0.00592434	0.00664157
0.0102319	0.00926918	0.00943726	0.00979034	0.00968216
0.00130783	0.00696304	0.00687871	0.00665004	0.00544991
0.00624683	0.00666548	0.00563439	0.00589795	0.00611116
0.00872402	0.0103553	0.00915764	0.00852366	0.00919015
0.00806241	0.00624888	0.00672492	0.00687435	0.00697764
0.00273876	0.00547521	0.00445998	0.00472364	0.0043494
0.00469281	0.00763257	0.00843062	0.00794311	0.00717478
0.00484668	0.00851039	0.00865432	0.00848408	0.00762386
0.00541597	0.00389811	0.00374694	0.00415628	0.00430432
0.00815472	0.0074689	0.00830479	0.0077188	0.0079118
0.00284646	0.00668035	0.00774554	0.00741532	0.00617192
0.00704691	0.00693329	0.00588605	0.00613546	0.00650043
0.00629299	0.00604059	0.00613771	0.00537017	0.00596036
0.00433893	0.00566863	0.00756379	0.00666324	0.00605865
0.00607758	0.00492472	0.00452988	0.00493475	0.00511673
0.00512363	0.00513301	0.00557847	0.00537017	0.00530132
0.00330805	0.00696304	0.0077036	0.00754727	0.00638049
0.00247719	0.00238053	0.00209717	0.00285002	0.00245123
0.00713923	0.00647206	0.00768962	0.00665004	0.00698774
0.00140015	0.00676962	0.0064453	0.00683476	0.00536246
0.000676996	0.00069928	0.000573226	0.000791672	0.000685293
0.00800086	0.00685889	0.00710241	0.00709866	0.00726521
0.00633914	0.00428495	0.00494932	0.00477642	0.00508746
0.00720078	0.00761769	0.00590003	0.00584518	0.00664092
0.00192328	0.00488008	0.0054806	0.00529101	0.00439374
0.00717	0.00758793	0.00648724	0.00597712	0.00680557
0.00644685	0.00546033	0.00468368	0.00572642	0.00557932
0.000200022	5.95132e-05	0.000167774	0.000184723	0.000153008
0.00158479	0.000848063	0.00124432	0.0012007	0.00121947
0.0069546	0.0069928	0.00630549	0.00663685	0.00672243
0.00421584	0.0012349	0.00176162	0.0026521	0.00246611
0.00570831	0.0052074	0.0057043	0.0053042	0.00548105
0.00486206	0.00468666	0.00471164	0.00430142	0.00464045
0.00304648	0.00641255	0.00569032	0.00540976	0.00513978
0.0086317	0.00825745	0.0079972	0.00766602	0.00813809
0.0063853	0.00632328	0.00609577	0.0060299	0.00620856
0.00567753	0.00398738	0.00394268	0.00391877	0.00438159
0.00621605	0.00529667	0.00594198	0.00571323	0.00579198
0.00596987	0.00450812	0.00562041	0.00610907	0.00555187
0.000169249	0.000238053	0.000279623	0.000277085	0.000241002
0.00449279	0.00355591	0.00483747	0.00473684	0.00440575
0.00978567	0.00883771	0.00830479	0.00869519	0.00890584
0.000261567	0.00257395	0.00227892	0.00259932	0.00192844
0.00729309	0.00450812	0.00605383	0.00695352	0.00620214
0.00643146	0.00662084	0.00682279	0.00655768	0.00660819
0.0014617	0.00427007	0.00494932	0.00461808	0.00382479
0.00787777	0.00736476	0.00637539	0.00742852	0.00726161
0.000738541	0.000624888	0.00061517	0.000765283	0.00068597
0.000138476	0.00263346	0.00276826	0.00353613	0.00226908
0.00861631	0.00883771	0.00679483	0.00754727	0.00794903
0.00681612	0.00675475	0.00557847	0.00543615	0.00614637
0.00110781	0.0075433	0.00703251	0.00727018	0.00573845
0.00737002	0.00458252	0.00650122	0.0060299	0.00612092
0.00615451	0.00429983	0.00598392	0.00566045	0.00552468
0.00864709	0.00508838	0.00503321	0.00542295	0.0060479
0.00838552	0.00633815	0.00687871	0.00671601	0.0070796
0.00781623	0.00620425	0.00676686	0.00613546	0.0067307
0.0138476	0.00682914	0.00675288	0.00580559	0.00830881
0.00712384	0.00425519	0.00573226	0.00556809	0.00566985
0.00832397	0.00702256	0.00546662	0.00661046	0.0068559
0.00707769	0.00876332	0.00836071	0.00847089	0.00816815
0.00775468	0.00590668	0.00708843	0.0072438	0.0069984
0.0024618	0.00492472	0.00483747	0.00546253	0.00442163
0.0110781	0.00787062	0.00732611	0.00794311	0.00855449
0.00595449	0.00574302	0.00539671	0.00525142	0.00558641
0.00540058	0.00510326	0.0059979	0.00588476	0.00559662
0.0066161	0.00361543	0.00459979	0.00350974	0.00458526
0.00424661	0.0038386	0.00328556	0.00397155	0.00383558
0.00556983	0.00621913	0.00472562	0.0055417	0.00551407
0.00124629	0.00648694	0.00777351	0.00713824	0.00566124
0.00870863	0.00560912	0.00717232	0.00713824	0.00715708
0.00820088	0.00723085	0.00823488	0.00812783	0.00794861
0.00150785	0.0082277	0.00787137	0.00832575	0.00648317
0.00586217	0.00318396	0.00489339	0.00510628	0.00476145
0.0031388	0.0024698	0.00261447	0.00310071	0.00283095
0.00955488	0.00584717	0.00672492	0.0067424	0.00721734
0.0102011	0.00934357	0.00879413	0.00876117	0.00927499
0.0075085	0.00550497	0.00701852	0.0065049	0.00663422
0.000492361	0.00653157	0.00602587	0.00564726	0.00467426
0.0124629	0.0110397	0.0116323	0.0101466	0.0113204
0.00561599	0.00465691	0.0052569	0.00469725	0.00505676
0.0122321	0.00626376	0.00643132	0.00531739	0.00756114
0.00633914	0.00662084	0.00620762	0.0057792	0.0062367
0.00315419	0.00380884	0.00388675	0.00416947	0.00375481
0.0015694	0.00416592	0.0047396	0.00497434	0.00386232
0.00889327	0.00642742	0.00816498	0.00760005	0.00777143
0.00741618	0.00599595	0.00683677	0.00662365	0.00671814
0.00595449	0.0108612	0.00933939	0.00972437	0.00896985
0.00935485	0.00684402	0.00763369	0.00910422	0.0082342
0.00413891	0.0043891	0.00459979	0.00412989	0.00431442
0.00106165	0.00406177	0.00413841	0.00422225	0.00337102
0.00383118	0.00325835	0.00374694	0.00395836	0.00369871
0.00898558	0.00778135	0.00850052	0.00786394	0.00828285
0.00396966	0.00965601	0.0107375	0.0108987	0.00881546
0.00770852	0.00660596	0.00559245	0.00670282	0.00665244
0.00456972	0.00410641	0.00328556	0.00426183	0.00405588
0.00343114	0.0043891	0.00494932	0.00428822	0.00426444
0.00438509	0.00180027	0.00458581	0.00510628	0.00396936
0.00646223	0.00693329	0.0064453	0.00609587	0.00648417
0.00109243	0.00245492	0.00213911	0.0024146	0.00202526
0.00629299	0.00529667	0.00560643	0.00563406	0.00570754
0.0031388	0.0036303	0.00385879	0.00395836	0.00364656
0.00872402	0.00849551	0.00699056	0.00785074	0.00801521
0.00960103	0.00818306	0.00736805	0.00754727	0.00817485
0.00555444	0.00471642	0.00601188	0.00564726	0.0054825
0.00136938	0.00180027	0.00142607	0.00186043	0.00161404
0.00612374	0.00511813	0.00528487	0.0053042	0.00545773
0.00438509	0.00368982	0.00412443	0.00411669	0.00407901
0.00530826	0.00763257	0.0077036	0.00668963	0.00683351
0.00670841	0.00462715	0.00640336	0.00552851	0.00581686
0.00473897	0.00352616	0.00437609	0.00448614	0.00428184
0.00135399	0.00821282	0.008892	0.00835214	0.00670274

## Sheet: matrix_DQ
BR59 (5)	B (6)	C (7)	D (8)
1.99103	0.37025	1.11336	0.525359
1.14608	1.02787	0.985767	0.840277
1.62393	0.785158	0.774487	0.816424
1.09483	1.03854	0.895993	0.970634
0.925358	1.12955	0.941315	1.00378
0.394686	1.16047	1.22157	1.22328
1.03727	1.03349	0.933733	0.995506
0.989844	0.914728	0.999877	1.09555
1.87013	0.661352	0.854524	0.613999
1.12326	0.895473	0.929778	1.05149
1.19078	0.832383	1.16894	0.8079
0.222596	1.17668	1.2136	1.38712
1.05547	1.05576	0.94257	0.946198
0.97702	1.15174	0.897205	0.974032
0.788476	1.1532	1.13142	0.926902
1.11838	1.05672	0.965534	0.85937
1.18751	0.92502	0.992883	0.894591
1.0622	1.07166	0.928928	0.937216
1.10342	1.07639	0.901057	0.919141
1.07793	1.12778	0.87856	0.915724
1.70719	0.800551	0.789657	0.702604
0.989658	1.03254	0.95389	1.02392
0.991024	0.973094	0.98668	1.0492
0.759658	1.10064	1.08737	1.05234
0.971645	1.12178	0.901638	1.00493
1.05405	0.952076	1.07969	0.914177
1.65213	0.884379	0.755094	0.708395
0.981213	1.04976	1.00715	0.96188
1.09317	1.25131	0.810816	0.844699
0.426535	1.18003	1.19866	1.19477
1.20504	1.02769	0.841522	0.925742
0.984997	0.966872	1.08217	0.965963
0.502299	1.08755	1.20638	1.20377
1.08246	1.02551	0.854008	1.03803
1.05635	0.955648	1.01944	0.968569
0.706559	1.10512	1.11391	1.07442
0.996472	1.11465	0.902007	0.986872
1.12563	0.941537	0.984684	0.948144
0.34622	1.22617	1.32722	1.10039
1.03537	1.08676	0.924731	0.953145
1.06705	1.00438	1.00055	0.928029
0.577207	1.02274	1.16116	1.23889
1.04336	1.06514	0.952602	0.9389
1.0947	1.05025	0.867134	0.987915
1.42486	0.914604	0.787964	0.872568
1.05279	1.04918	0.905432	0.992591
1.20227	0.987765	0.829372	0.980593
2.05718	0.692086	0.686686	0.564045
0.990396	1.01896	1.03811	0.952538
1.08131	1.02193	0.922644	0.974124
2.07961	0.637217	0.762099	0.521069
1.03832	0.956534	0.992189	1.01296
1.14677	0.958836	0.979366	0.915023
0.309338	1.36316	1.05609	1.27142
1.08652	1.12681	0.894665	0.89201
1.05678	0.957346	0.974706	1.01117
0.239973	1.27764	1.26217	1.22021
1.0222	1.09071	0.921984	0.965112
0.949279	1.12678	0.996462	0.927478
1.15546	0.895558	0.963782	0.985197
0.629686	1.25884	1.02542	1.08604
0.654071	1.06381	1.17504	1.10709
0.635724	1.11628	1.13516	1.11283
1.25826	0.905627	0.870506	0.965605
1.0307	0.94402	1.04967	0.975605
0.461195	1.08238	1.25496	1.20146
1.08407	1.06659	0.905487	0.943854
1.05581	1.01346	1.02975	0.90098
0.716155	0.935627	1.24843	1.09979
1.18778	0.962473	0.885308	0.964434
0.966482	0.968252	1.05228	1.01299
0.518463	1.0913	1.20737	1.18287
1.01059	0.971158	0.855559	1.16269
1.02168	0.926202	1.10044	0.951673
0.261102	1.26241	1.20193	1.27456
0.987892	1.02041	0.836468	1.15523
1.10126	0.944074	0.977593	0.977076
1.24603	0.842257	0.972847	0.938862
1.0843	1.14708	0.888437	0.880176
0.437732	1.11069	1.24737	1.20421
1.05355	1.11496	0.953225	0.878268
1.15549	0.978674	0.839471	1.02637
1.30726	0.388955	1.0965	1.20728
1.29957	0.695437	1.02038	0.984611
1.03454	1.04022	0.937977	0.987269
1.70951	0.500747	0.714331	1.07542
1.04146	0.950074	1.04073	0.967734
1.04776	1.00996	1.01534	0.92694
0.592727	1.24763	1.10711	1.05253
1.06065	1.01467	0.982688	0.941992
1.02847	1.01848	0.981833	0.971223
1.29577	0.910031	0.899828	0.894372
1.07322	0.914483	1.0259	0.986403
1.07529	0.812001	1.01235	1.10036
0.702271	0.987761	1.16025	1.14972
1.01976	0.807107	1.09799	1.07515
1.09879	0.99235	0.93251	0.976347
0.135636	1.33473	1.18175	1.34789
1.1759	0.726866	0.976087	1.12115
0.973256	1.00191	1.03247	0.992356
0.382163	1.11642	1.29401	1.20741
1.08485	1.0142	0.877959	1.02299
1.07664	0.910955	0.896787	1.11562
0.0610275	1.16058	1.21999	1.5584
1.08395	1.1118	0.8548	0.949458
1.10897	1.09898	0.907604	0.884448
0.193051	1.31452	1.22551	1.26692
1.20407	0.748665	1.06213	0.98513
1.114	0.778295	1.08313	1.02458
1.42977	0.841345	0.832223	0.896666
1.18446	0.89527	0.971625	0.948643
1.16128	0.921784	1.00537	0.911563
1.66662	0.821915	0.812737	0.698727
1.25644	0.750495	1.01101	0.982053
1.21413	1.02431	0.79736	0.9642
0.866498	1.07286	1.02357	1.03706
1.10807	0.844005	1.01286	1.03506
0.556764	1.11378	1.09405	1.23541
1.29501	0.920057	0.856405	0.928531
1.06589	1.02803	0.966043	0.940035
0.964971	0.911845	1.0717	1.05148
1.4429	0.788488	1.00317	0.76544
1.10716	1.00079	0.856601	1.03545
1.01011	1.12787	0.857011	1.00501
0.220144	1.14585	1.37311	1.2609
1.21679	0.783716	1.00213	0.997368
1.03174	0.9097	1.03602	1.02255
0.23258	1.26909	1.21412	1.28421
1.23117	0.668694	1.02771	1.07242
1.10875	0.872428	0.923533	1.09529
1.32388	0.810156	0.931773	0.934195
1.09985	1.00739	0.948155	0.944601
1.13178	0.829783	1.05793	0.980507
0.105334	1.39735	1.28916	1.20816
1.10093	0.975207	1.02755	0.896313
1.11059	0.920926	1.03958	0.928905
1.61776	0.828415	0.850575	0.703253
1.01643	1.06159	0.995337	0.926644
0.840038	1.01439	1.03514	1.11043
0.406337	1.07861	1.22714	1.28792
1.14435	0.827058	1.05064	0.977947
1.1039	0.892502	1.01766	0.985935
0.663834	1.21085	1.0412	1.08412
1.1361	0.83117	0.927072	1.10566
0.959319	1.01731	1.06614	0.957229
0.314935	1.20491	1.22764	1.25251
1.03582	0.880942	1.01304	1.0702
1.08484	0.939453	1.02628	0.949424
0.450306	1.09535	1.21803	1.23631
1.15875	0.993014	0.840662	1.00757
1.12669	1.01246	0.810074	1.05078
0.804592	1.02923	1.1606	1.00558
1.10473	0.453542	1.1553	1.28642
0.996617	1.06926	0.994005	0.940116
0.539399	1.21215	1.05621	1.19224
1.10257	0.928014	0.982285	0.987127
0.860756	0.995541	1.0582	1.0855
1.08843	1.05992	0.872162	0.979481
1.17446	1.001	0.901307	0.92323
1.01312	0.860268	1.09656	1.03005
0.848417	1.11538	0.883544	1.15265
1.12203	0.937776	0.968326	0.971869
1.07504	0.904587	1.01114	1.00924
0.776799	1.11693	1.12733	0.978944
1.15327	0.795473	1.10083	0.950429
1.10676	0.823514	1.02201	1.04771
0.202006	1.22529	1.32662	1.24608
0.994813	0.988916	1.00544	1.01083
0.360964	0.167743	0.134082	0.15074

## Sheet: mean_stdev_DQ
mean DQ	1
STDEV	0.222786		0.445573	2STDEV
