# Supplementary material for: Identification of novel BRCA1 large genomic rearrangements by a computational algorithm of amplicon-based Next-Generation Sequencing data
Source: PeerJ. 2019 Nov 15;7:e7972. doi: 10.7717/peerj.7972 (PMC6859874; doi:10.7717/peerj.7972)
Supplement: Supplemental Information 5 [file peerj-07-7972-s007.xlsx]

## Sheet: BRCA1_2
				BR328		BR328 vs all				BR409		BR409 vs all				Patient 5		Patient 5 vs all			Patient 6			Patient 6 vs all
region_id	average of normalized amplicon read counts obtained from all samples	contig_srt	attributes	total_reads	amplicon read count normalized on the BRCA1 and BRCA2 total reads	%	?	contig_srt	attributes	total_reads	amplicon read count normalized on the BRCA1 and BRCA2 total reads	%	?	contig_srt	attributes	total_reads	amplicon read count normalized on the BRCA1 and BRCA2 total reads	%		contig_srt	attributes	total_reads	amplicon read count normalized on the BRCA1 and BRCA2 total reads	%
AMPL225438570	0.000320596	41276113	GENE_ID=BRCA1	11	0.00012216	0.381039		41276113	GENE_ID=BRCA1	61	0.000757708	2.36343		41276113	GENE_ID=BRCA1	10	0.000127871	0.398853		41276113	GENE_ID=BRCA1	24	0.000274647	0.856675
AMPL223413081	0.00560957	41276040	GENE_ID=BRCA1	658	0.00730738	1.30266		41276040	GENE_ID=BRCA1	183	0.00227312	0.405222	IVS2/ex2***	41276040	GENE_ID=BRCA1	516	0.00659813	1.17623		41276040	GENE_ID=BRCA1	547	0.00625966	1.11589
AMPL223412702	0.00537659	41275974	GENE_ID=BRCA1	618	0.00686316	1.27649		41275974	GENE_ID=BRCA1	210	0.0026085	0.485159	ex2***	41275974	GENE_ID=BRCA1	457	0.00584369	1.08688		41275974	GENE_ID=BRCA1	541	0.00619099	1.15147
AMPL223575711	0.00682376	41267746	GENE_ID=BRCA1	550	0.00610799	0.895105		41267746	GENE_ID=BRCA1	543	0.00674484	0.988434		41267746	GENE_ID=BRCA1	571	0.00730142	1.07		41267746	GENE_ID=BRCA1	624	0.00714081	1.04646
AMPL225279430	0.00688555	41267625	GENE_ID=BRCA1	590	0.00655221	0.951588		41267625	GENE_ID=BRCA1	594	0.00737833	1.07157		41267625	GENE_ID=BRCA1	532	0.00680272	0.98797		41267625	GENE_ID=BRCA1	595	0.00680895	0.988875
AMPL223512658	0.00444869	41258442	GENE_ID=BRCA1	276	0.0030651	0.688989		41258442	GENE_ID=BRCA1	451	0.00560207	1.25926		41258442	GENE_ID=BRCA1	363	0.00464171	1.04339		41258442	GENE_ID=BRCA1	392	0.0044859	1.00836
AMPL223422356	0.00569923	41256826	GENE_ID=BRCA1	499	0.00554161	0.972345		41256826	GENE_ID=BRCA1	390	0.00484436	0.850003		41256826	GENE_ID=BRCA1	473	0.00604828	1.06125		41256826	GENE_ID=BRCA1	556	0.00636265	1.11641
AMPL223495326	0.00594815	41256156	GENE_ID=BRCA1	469	0.00520845	0.875642		41256156	GENE_ID=BRCA1	674	0.00837205	1.4075		41256156	GENE_ID=BRCA1	344	0.00439875	0.739516		41256156	GENE_ID=BRCA1	508	0.00581335	0.977338
AMPL223494542	0.00465445	41256050	GENE_ID=BRCA1	428	0.00475313	1.0212		41256050	GENE_ID=BRCA1	334	0.00414876	0.891354		41256050	GENE_ID=BRCA1	375	0.00479515	1.03023		41256050	GENE_ID=BRCA1	430	0.00492075	1.05722
AMPL223595832	0.00917313	41251798	GENE_ID=BRCA1	856	0.00950625	1.03632		41251798	GENE_ID=BRCA1	662	0.00822299	0.896422		41251798	GENE_ID=BRCA1	759	0.00970539	1.05802		41251798	GENE_ID=BRCA1	809	0.00925788	1.00924
AMPL223585101	0.00309731	41251703	GENE_ID=BRCA1	281	0.00312063	1.00753		41251703	GENE_ID=BRCA1	285	0.00354011	1.14296		41251703	GENE_ID=BRCA1	252	0.00322234	1.04037		41251703	GENE_ID=BRCA1	219	0.00250615	0.809139
AMPL224329257	0.00353775	41249241	GENE_ID=BRCA1	285	0.00316505	0.89465		41249241	GENE_ID=BRCA1	299	0.00371401	1.04982		41249241	GENE_ID=BRCA1	285	0.00364431	1.03012		41249241	GENE_ID=BRCA1	317	0.00362762	1.0254
AMPL223643501	0.00924138	41247828	GENE_ID=BRCA1	884	0.0098172	1.06231		41247828	GENE_ID=BRCA1	666	0.00827268	0.895177		41247828	GENE_ID=BRCA1	796	0.0101785	1.10141		41247828	GENE_ID=BRCA1	760	0.00869714	0.941109
AMPL223534004	0.00752438	41246850	GENE_ID=BRCA1	671	0.00745175	0.990347		41246850	GENE_ID=BRCA1	599	0.00744044	0.988844		41246850	GENE_ID=BRCA1	662	0.00846504	1.12502		41246850	GENE_ID=BRCA1	589	0.00674029	0.895793
AMPL223529883	0.00462054	41246698	GENE_ID=BRCA1	429	0.00476423	1.0311		41246698	GENE_ID=BRCA1	294	0.0036519	0.790363		41246698	GENE_ID=BRCA1	346	0.00442433	0.957534		41246698	GENE_ID=BRCA1	493	0.0056417	1.221
AMPL223802517	0.0071566	41246562	GENE_ID=BRCA1	656	0.00728517	1.01796		41246562	GENE_ID=BRCA1	528	0.00655852	0.91643		41246562	GENE_ID=BRCA1	620	0.00792798	1.10779		41246562	GENE_ID=BRCA1	599	0.00685472	0.957819
AMPL223784919	0.00762806	41246406	GENE_ID=BRCA1	722	0.00801812	1.05113		41246406	GENE_ID=BRCA1	560	0.006956	0.911896		41246406	GENE_ID=BRCA1	569	0.00727584	0.953826		41246406	GENE_ID=BRCA1	722	0.00826229	1.08314
AMPL223799398	0.00694966	41246277	GENE_ID=BRCA1	636	0.00706306	1.01632		41246277	GENE_ID=BRCA1	433	0.00537848	0.77392		41246277	GENE_ID=BRCA1	545	0.00696895	1.00278		41246277	GENE_ID=BRCA1	733	0.00838817	1.20699
AMPL223787752	0.00732843	41246135	GENE_ID=BRCA1	619	0.00687426	0.938027		41246135	GENE_ID=BRCA1	540	0.00670757	0.915281		41246135	GENE_ID=BRCA1	611	0.0078129	1.06611		41246135	GENE_ID=BRCA1	692	0.00791898	1.08058
AMPL223778197	0.00789663	41246013	GENE_ID=BRCA1	736	0.0081736	1.03507		41246013	GENE_ID=BRCA1	567	0.00704295	0.891893		41246013	GENE_ID=BRCA1	626	0.00800471	1.01369		41246013	GENE_ID=BRCA1	731	0.00836528	1.05935
AMPL223472652	0.00936845	41245945	GENE_ID=BRCA1	995	0.0110499	1.17948		41245945	GENE_ID=BRCA1	653	0.0081112	0.865799		41245945	GENE_ID=BRCA1	624	0.00797913	0.851702		41245945	GENE_ID=BRCA1	903	0.0103336	1.10302
AMPL223470437	0.00822351	41245803	GENE_ID=BRCA1	759	0.00842903	1.02499		41245803	GENE_ID=BRCA1	662	0.00822299	0.999937		41245803	GENE_ID=BRCA1	650	0.0083116	1.01071		41245803	GENE_ID=BRCA1	693	0.00793042	0.96436
AMPL223459101	0.00673093	41245657	GENE_ID=BRCA1	626	0.006952	1.03284		41245657	GENE_ID=BRCA1	524	0.00650883	0.967003		41245657	GENE_ID=BRCA1	532	0.00680272	1.01067		41245657	GENE_ID=BRCA1	582	0.00666018	0.989488
AMPL223446640	0.00656786	41245535	GENE_ID=BRCA1	598	0.00664105	1.01114		41245535	GENE_ID=BRCA1	488	0.00606166	0.922928		41245535	GENE_ID=BRCA1	483	0.00617615	0.94036		41245535	GENE_ID=BRCA1	646	0.00739257	1.12557
AMPL223426628	0.00783957	41245395	GENE_ID=BRCA1	695	0.00771828	0.984528		41245395	GENE_ID=BRCA1	482	0.00598713	0.763707		41245395	GENE_ID=BRCA1	678	0.00866963	1.10588		41245395	GENE_ID=BRCA1	785	0.00898324	1.14588
AMPL223472632	0.00826782	41245286	GENE_ID=BRCA1	784	0.00870666	1.05308		41245286	GENE_ID=BRCA1	741	0.00920428	1.11327		41245286	GENE_ID=BRCA1	620	0.00792798	0.958896		41245286	GENE_ID=BRCA1	632	0.00723236	0.87476
AMPL223445345	0.00619025	41245170	GENE_ID=BRCA1	668	0.00741843	1.19841		41245170	GENE_ID=BRCA1	327	0.00406181	0.656163		41245170	GENE_ID=BRCA1	439	0.00561352	0.906834		41245170	GENE_ID=BRCA1	670	0.00766722	1.2386
AMPL223419559	0.00873956	41245022	GENE_ID=BRCA1	801	0.00889545	1.01784		41245022	GENE_ID=BRCA1	697	0.00865774	0.990638		41245022	GENE_ID=BRCA1	715	0.00914275	1.04613		41245022	GENE_ID=BRCA1	722	0.00826229	0.94539
AMPL223846208	0.00600127	41244878	GENE_ID=BRCA1	624	0.00692979	1.15472		41244878	GENE_ID=BRCA1	367	0.00455867	0.759617		41244878	GENE_ID=BRCA1	475	0.00607386	1.0121		41244878	GENE_ID=BRCA1	563	0.00644275	1.07357
AMPL223824773	0.00602622	41244709	GENE_ID=BRCA1	500	0.00555272	0.921427		41244709	GENE_ID=BRCA1	482	0.00598713	0.993514		41244709	GENE_ID=BRCA1	494	0.00631681	1.04822		41244709	GENE_ID=BRCA1	546	0.00624821	1.03684
AMPL223810801	0.00913938	41244629	GENE_ID=BRCA1	844	0.00937299	1.02556		41244629	GENE_ID=BRCA1	598	0.00742802	0.812748		41244629	GENE_ID=BRCA1	898	0.0114828	1.25641		41244629	GENE_ID=BRCA1	723	0.00827373	0.905284
AMPL223779507	0.00577893	41244483	GENE_ID=BRCA1	582	0.00646336	1.11844		41244483	GENE_ID=BRCA1	485	0.0060244	1.04248		41244483	GENE_ID=BRCA1	398	0.00508925	0.880657		41244483	GENE_ID=BRCA1	484	0.00553871	0.958431
AMPL223816314	0.00620349	41244323	GENE_ID=BRCA1	485	0.00538614	0.868242		41244323	GENE_ID=BRCA1	537	0.00667031	1.07525		41244323	GENE_ID=BRCA1	501	0.00640632	1.0327		41244323	GENE_ID=BRCA1	555	0.0063512	1.02381
AMPL223807632	0.00794689	41244258	GENE_ID=BRCA1	726	0.00806255	1.01455		41244258	GENE_ID=BRCA1	534	0.00663305	0.834671		41244258	GENE_ID=BRCA1	729	0.00932177	1.17301		41244258	GENE_ID=BRCA1	679	0.00777021	0.977767
AMPL223794189	0.00617474	41244100	GENE_ID=BRCA1	609	0.00676321	1.0953		41244100	GENE_ID=BRCA1	513	0.0063722	1.03198		41244100	GENE_ID=BRCA1	430	0.00549844	0.890473		41244100	GENE_ID=BRCA1	530	0.00606511	0.982246
AMPL223772396	0.00747768	41243946	GENE_ID=BRCA1	677	0.00751838	1.00544		41243946	GENE_ID=BRCA1	478	0.00593745	0.794022		41243946	GENE_ID=BRCA1	587	0.00750601	1.00379		41243946	GENE_ID=BRCA1	782	0.0089489	1.19675
AMPL223853466	0.00950666	41243808	GENE_ID=BRCA1	838	0.00930635	0.97893		41243808	GENE_ID=BRCA1	691	0.00858321	0.902863		41243808	GENE_ID=BRCA1	815	0.0104215	1.09623		41243808	GENE_ID=BRCA1	849	0.00971563	1.02198
AMPL223833516	0.00747165	41243639	GENE_ID=BRCA1	694	0.00770717	1.03152		41243639	GENE_ID=BRCA1	627	0.00778824	1.04237		41243639	GENE_ID=BRCA1	533	0.00681551	0.912183		41243639	GENE_ID=BRCA1	662	0.00757567	1.01392
AMPL223785198	0.00541091	41243471	GENE_ID=BRCA1	463	0.00514182	0.950269		41243471	GENE_ID=BRCA1	369	0.00458351	0.847087		41243471	GENE_ID=BRCA1	430	0.00549844	1.01618		41243471	GENE_ID=BRCA1	561	0.00641987	1.18647
AMPL225526024	0.00798265	41243322	GENE_ID=BRCA1	715	0.00794039	0.994706		41243322	GENE_ID=BRCA1	613	0.00761434	0.953861		41243322	GENE_ID=BRCA1	690	0.00882308	1.10528		41243322	GENE_ID=BRCA1	660	0.00755278	0.94615
AMPL223600147	0.00710269	41242918	GENE_ID=BRCA1	693	0.00769607	1.08354		41242918	GENE_ID=BRCA1	583	0.0072417	1.01957		41242918	GENE_ID=BRCA1	531	0.00678993	0.955966		41242918	GENE_ID=BRCA1	584	0.00668307	0.940921
AMPL223729615	0.00356926	41234528	GENE_ID=BRCA1	260	0.00288741	0.808968		41234528	GENE_ID=BRCA1	371	0.00460835	1.29112		41234528	GENE_ID=BRCA1	269	0.00343972	0.963708		41234528	GENE_ID=BRCA1	292	0.00334153	0.936199
AMPL223718840	0.00829508	41234356	GENE_ID=BRCA1	749	0.00831797	1.00276		41234356	GENE_ID=BRCA1	676	0.00839689	1.01227		41234356	GENE_ID=BRCA1	663	0.00847783	1.02203		41234356	GENE_ID=BRCA1	698	0.00798764	0.962937
AMPL225427005	0.00481703	41231265	GENE_ID=BRCA1	426	0.00473092	0.982124		41231265	GENE_ID=BRCA1	418	0.00519216	1.07788		41231265	GENE_ID=BRCA1	363	0.00464171	0.963604		41231265	GENE_ID=BRCA1	411	0.00470332	0.976396
AMPL223494068	0.00797686	41228577	GENE_ID=BRCA1	785	0.00871777	1.09288		41228577	GENE_ID=BRCA1	587	0.00729138	0.914066		41228577	GENE_ID=BRCA1	556	0.00710961	0.891279		41228577	GENE_ID=BRCA1	768	0.00878869	1.10177
AMPL223493831	0.00592139	41228420	GENE_ID=BRCA1	545	0.00605246	1.02214		41228420	GENE_ID=BRCA1	459	0.00570144	0.962855		41228420	GENE_ID=BRCA1	474	0.00606107	1.02359		41228420	GENE_ID=BRCA1	513	0.00587057	0.991419
AMPL223475559	0.0106441	41226417	GENE_ID=BRCA1	929	0.0103169	0.969268		41226417	GENE_ID=BRCA1	867	0.0107694	1.01177		41226417	GENE_ID=BRCA1	885	0.0113166	1.06318		41226417	GENE_ID=BRCA1	889	0.0101734	0.955779
AMPL223461311	0.00864616	41226336	GENE_ID=BRCA1	981	0.0108944	1.26003		41226336	GENE_ID=BRCA1	465	0.00577597	0.668039		41226336	GENE_ID=BRCA1	617	0.00788962	0.912501		41226336	GENE_ID=BRCA1	876	0.0100246	1.15943
AMPL223757220	0.00763437	41223148	GENE_ID=BRCA1	718	0.0079737	1.04445		41223148	GENE_ID=BRCA1	533	0.00662062	0.867213		41223148	GENE_ID=BRCA1	649	0.00829881	1.08703		41223148	GENE_ID=BRCA1	668	0.00764433	1.00131
AMPL223742628	0.00956678	41223017	GENE_ID=BRCA1	903	0.0100282	1.04823		41223017	GENE_ID=BRCA1	728	0.0090428	0.945229		41223017	GENE_ID=BRCA1	779	0.00996113	1.04122		41223017	GENE_ID=BRCA1	807	0.00923499	0.965319
AMPL223735053	0.0043008	41222948	GENE_ID=BRCA1	513	0.00569709	1.32466		41222948	GENE_ID=BRCA1	265	0.00329168	0.765364		41222948	GENE_ID=BRCA1	254	0.00324792	0.755188		41222948	GENE_ID=BRCA1	434	0.00496653	1.15479
AMPL223735034	0.0103899	41222877	GENE_ID=BRCA1	1001	0.0111165	1.06994		41222877	GENE_ID=BRCA1	844	0.0104837	1.00903		41222877	GENE_ID=BRCA1	887	0.0113421	1.09165		41222877	GENE_ID=BRCA1	753	0.00861704	0.829371
AMPL223501558	0.00721813	41219589	GENE_ID=BRCA1	680	0.0075517	1.04621		41219589	GENE_ID=BRCA1	507	0.00629767	0.872479		41219589	GENE_ID=BRCA1	569	0.00727584	1.008		41219589	GENE_ID=BRCA1	677	0.00774733	1.07331
AMPL223644811	0.00466416	41215856	GENE_ID=BRCA1	186	0.00206561	0.442869	IVS17-IVS18 (ex18)***	41215856	GENE_ID=BRCA1	439	0.00545301	1.16913		41215856	GENE_ID=BRCA1	471	0.00602271	1.29128		41215856	GENE_ID=BRCA1	447	0.00511529	1.09672
AMPL223567715	0.00465068	41215278	GENE_ID=BRCA1	214	0.00237656	0.511014	IVS18-IVS19 (ex19)***	41215278	GENE_ID=BRCA1	465	0.00577597	1.24196		41215278	GENE_ID=BRCA1	419	0.00535778	1.15204		41215278	GENE_ID=BRCA1	445	0.00509241	1.09498
AMPL223712774	0.00788992	41209003	GENE_ID=BRCA1	705	0.00782933	0.992321		41209003	GENE_ID=BRCA1	667	0.0082851	1.05009		41209003	GENE_ID=BRCA1	568	0.00726306	0.920549		41209003	GENE_ID=BRCA1	715	0.00818218	1.03704
AMPL225467112	0.00483655	41203084	GENE_ID=BRCA1	387	0.0042978	0.888609		41203084	GENE_ID=BRCA1	342	0.00424813	0.878339		41203084	GENE_ID=BRCA1	407	0.00520434	1.07604		41203084	GENE_ID=BRCA1	489	0.00559593	1.15701
AMPL225444087	0.00609373	41202931	GENE_ID=BRCA1	542	0.00601915	0.98776		41202931	GENE_ID=BRCA1	478	0.00593745	0.974353		41202931	GENE_ID=BRCA1	470	0.00600992	0.986246		41202931	GENE_ID=BRCA1	560	0.00640842	1.05164
AMPL223384214	0.00802483	41201075	GENE_ID=BRCA1	750	0.00832908	1.03791		41201075	GENE_ID=BRCA1	716	0.00889375	1.10828		41201075	GENE_ID=BRCA1	545	0.00696895	0.868424		41201075	GENE_ID=BRCA1	691	0.00790754	0.985384
AMPL223552235	0.0102731	41199644	GENE_ID=BRCA1	1133	0.0125825	1.2248		41199644	GENE_ID=BRCA1	648	0.00804909	0.783511		41199644	GENE_ID=BRCA1	826	0.0105621	1.02813		41199644	GENE_ID=BRCA1	865	0.00989872	0.963558
AMPL223551867	0.00919744	41199641	GENE_ID=BRCA1	869	0.00965062	1.04927		41199641	GENE_ID=BRCA1	645	0.00801183	0.871093		41199641	GENE_ID=BRCA1	830	0.0106133	1.15394		41199641	GENE_ID=BRCA1	744	0.00851405	0.925697
AMPL223530147	0.0109089	41197743	GENE_ID=BRCA1	1058	0.0117496	1.07706		41197743	GENE_ID=BRCA1	914	0.0113532	1.04073		41197743	GENE_ID=BRCA1	871	0.0111375	1.02096		41197743	GENE_ID=BRCA1	821	0.00939521	0.861244
AMPL223954665	0.00777484	41197603	GENE_ID=BRCA1	826	0.00917309	1.17984		41197603	GENE_ID=BRCA1	475	0.00590018	0.758882		41197603	GENE_ID=BRCA1	600	0.00767224	0.986804		41197603	GENE_ID=BRCA1	730	0.00835384	1.07447
AMPL223665841	0.0049743	32972809	GENE_ID=BRCA2	384	0.00426449	0.857304		32972809	GENE_ID=BRCA2	397	0.00493131	0.991358		32972809	GENE_ID=BRCA2	376	0.00480794	0.966556		32972809	GENE_ID=BRCA2	515	0.00589346	1.18478
AMPL223695109	0.00802041	32972688	GENE_ID=BRCA2	761	0.00845124	1.05372		32972688	GENE_ID=BRCA2	660	0.00819815	1.02216		32972688	GENE_ID=BRCA2	635	0.00811979	1.01239		32972688	GENE_ID=BRCA2	639	0.00731247	0.911732
AMPL223687587	0.00459788	32972534	GENE_ID=BRCA2	381	0.00423117	0.920243		32972534	GENE_ID=BRCA2	328	0.00407423	0.88611		32972534	GENE_ID=BRCA2	378	0.00483351	1.05125		32972534	GENE_ID=BRCA2	459	0.00525262	1.1424
AMPL223668583	0.00841926	32972377	GENE_ID=BRCA2	771	0.00856229	1.01699		32972377	GENE_ID=BRCA2	614	0.00762676	0.905871		32972377	GENE_ID=BRCA2	666	0.00851619	1.01151		32972377	GENE_ID=BRCA2	784	0.00897179	1.06563
AMPL225441321	0.00507444	32972201	GENE_ID=BRCA2	428	0.00475313	0.93668		32972201	GENE_ID=BRCA2	481	0.00597471	1.17741		32972201	GENE_ID=BRCA2	343	0.00438596	0.864325		32972201	GENE_ID=BRCA2	453	0.00518396	1.02158
AMPL223383847	0.00405158	32971071	GENE_ID=BRCA2	331	0.0036759	0.907277		32971071	GENE_ID=BRCA2	382	0.00474499	1.17115		32971071	GENE_ID=BRCA2	335	0.00428367	1.05728		32971071	GENE_ID=BRCA2	306	0.00350175	0.864292
AMPL225422159	0.0042608	32970902	GENE_ID=BRCA2	342	0.00379806	0.891395		32970902	GENE_ID=BRCA2	346	0.00429782	1.00869		32970902	GENE_ID=BRCA2	314	0.00401514	0.942343		32970902	GENE_ID=BRCA2	431	0.0049322	1.15757
AMPL223661627	0.00591623	32968978	GENE_ID=BRCA2	546	0.00606357	1.0249		32968978	GENE_ID=BRCA2	595	0.00739075	1.24923		32968978	GENE_ID=BRCA2	394	0.00503811	0.851573		32968978	GENE_ID=BRCA2	452	0.00517251	0.874291
AMPL223655460	0.00516808	32968840	GENE_ID=BRCA2	438	0.00486418	0.941198		32968840	GENE_ID=BRCA2	427	0.00530395	1.02629		32968840	GENE_ID=BRCA2	374	0.00478236	0.925366		32968840	GENE_ID=BRCA2	500	0.00572181	1.10714
AMPL225282203	0.00424348	32968693	GENE_ID=BRCA2	354	0.00393132	0.926438		32968693	GENE_ID=BRCA2	366	0.00454625	1.07135		32968693	GENE_ID=BRCA2	302	0.0038617	0.91003		32968693	GENE_ID=BRCA2	405	0.00463466	1.09218
AMPL223976001	0.00550854	32954203	GENE_ID=BRCA2	438	0.00486418	0.883025		32954203	GENE_ID=BRCA2	584	0.00725412	1.31689		32954203	GENE_ID=BRCA2	362	0.00462892	0.840317		32954203	GENE_ID=BRCA2	462	0.00528695	0.959773
AMPL223974027	0.00488778	32954056	GENE_ID=BRCA2	362	0.00402017	0.822493		32954056	GENE_ID=BRCA2	408	0.00506795	1.03686		32954056	GENE_ID=BRCA2	403	0.00515319	1.0543		32954056	GENE_ID=BRCA2	464	0.00530984	1.08635
AMPL225505032	0.000628729	32954024	GENE_ID=BRCA2	44	0.000488639	0.777186		32954024	GENE_ID=BRCA2	43	0.000534122	0.849527		32954024	GENE_ID=BRCA2	80	0.00102297	1.62704		32954024	GENE_ID=BRCA2	41	0.000469188	0.746249
AMPL223496623	0.00693057	32953881	GENE_ID=BRCA2	619	0.00687426	0.991876		32953881	GENE_ID=BRCA2	607	0.00753981	1.08791		32953881	GENE_ID=BRCA2	485	0.00620173	0.894837		32953881	GENE_ID=BRCA2	621	0.00710648	1.02538
AMPL225430386	0.00392815	32953584	GENE_ID=BRCA2	380	0.00422007	1.07431		32953584	GENE_ID=BRCA2	298	0.00370159	0.942324		32953584	GENE_ID=BRCA2	288	0.00368268	0.93751		32953584	GENE_ID=BRCA2	359	0.00410826	1.04585
AMPL223492069	0.00868781	32953471	GENE_ID=BRCA2	892	0.00990605	1.14022		32953471	GENE_ID=BRCA2	530	0.00658336	0.75777		32953471	GENE_ID=BRCA2	765	0.00978211	1.12596		32953471	GENE_ID=BRCA2	741	0.00847972	0.976048
AMPL225397395	0.0047797	32953316	GENE_ID=BRCA2	406	0.00450881	0.943324		32953316	GENE_ID=BRCA2	337	0.00418602	0.875792		32953316	GENE_ID=BRCA2	408	0.00521712	1.09152		32953316	GENE_ID=BRCA2	455	0.00520684	1.08937
AMPL223453270	0.00866375	32950844	GENE_ID=BRCA2	891	0.00989494	1.14211		32950844	GENE_ID=BRCA2	617	0.00766403	0.884609		32950844	GENE_ID=BRCA2	732	0.00936014	1.08038		32950844	GENE_ID=BRCA2	676	0.00773588	0.892903
AMPL223443450	0.00765686	32950739	GENE_ID=BRCA2	678	0.00752948	0.983365		32950739	GENE_ID=BRCA2	607	0.00753981	0.984713		32950739	GENE_ID=BRCA2	635	0.00811979	1.06046		32950739	GENE_ID=BRCA2	650	0.00743835	0.971462
AMPL223392219	0.000244602	32945202	GENE_ID=BRCA2	8	8.88435e-05	0.363216	IVS20	32945202	GENE_ID=BRCA2	52	0.000645915	2.64067		32945202	GENE_ID=BRCA2	11	0.000140658	0.575047		32945202	GENE_ID=BRCA2	9	0.000102993	0.421061	IVS20
AMPL223390724	0.00155023	32945049	GENE_ID=BRCA2	171	0.00189903	1.225		32945049	GENE_ID=BRCA2	124	0.00154026	0.993565		32945049	GENE_ID=BRCA2	105	0.00134264	0.86609		32945049	GENE_ID=BRCA2	124	0.00141901	0.915351
AMPL223399434	0.00491775	32944566	GENE_ID=BRCA2	367	0.00407569	0.828773		32944566	GENE_ID=BRCA2	492	0.00611135	1.24271		32944566	GENE_ID=BRCA2	279	0.00356759	0.725453		32944566	GENE_ID=BRCA2	517	0.00591635	1.20306
AMPL223399241	0.00255703	32944476	GENE_ID=BRCA2	185	0.00205451	0.803473		32944476	GENE_ID=BRCA2	338	0.00419844	1.64192		32944476	GENE_ID=BRCA2	165	0.00210987	0.825123		32944476	GENE_ID=BRCA2	163	0.00186531	0.729482
AMPL225375036	0.00471628	32937669	GENE_ID=BRCA2	430	0.00477534	1.01252		32937669	GENE_ID=BRCA2	412	0.00511763	1.0851		32937669	GENE_ID=BRCA2	341	0.00436039	0.92454		32937669	GENE_ID=BRCA2	403	0.00461178	0.977841
AMPL223535206	0.00536044	32937551	GENE_ID=BRCA2	525	0.00583035	1.08766		32937551	GENE_ID=BRCA2	431	0.00535364	0.99873		32937551	GENE_ID=BRCA2	378	0.00483351	0.9017		32937551	GENE_ID=BRCA2	474	0.00542427	1.01191
AMPL223527025	0.00472959	32937396	GENE_ID=BRCA2	458	0.00508629	1.07542		32937396	GENE_ID=BRCA2	280	0.003478	0.735371		32937396	GENE_ID=BRCA2	373	0.00476958	1.00846		32937396	GENE_ID=BRCA2	488	0.00558448	1.18075
AMPL223521635	0.00904477	32937281	GENE_ID=BRCA2	789	0.00876219	0.968757		32937281	GENE_ID=BRCA2	778	0.00966388	1.06845		32937281	GENE_ID=BRCA2	727	0.0092962	1.0278		32937281	GENE_ID=BRCA2	739	0.00845683	0.934996
AMPL223567016	0.00594759	32936704	GENE_ID=BRCA2	531	0.00589699	0.991491		32936704	GENE_ID=BRCA2	511	0.00634735	1.06721		32936704	GENE_ID=BRCA2	434	0.00554959	0.933081		32936704	GENE_ID=BRCA2	524	0.00599645	1.00821
AMPL223561501	0.00383236	32936625	GENE_ID=BRCA2	338	0.00375364	0.979458		32936625	GENE_ID=BRCA2	284	0.00352769	0.9205		32936625	GENE_ID=BRCA2	275	0.00351644	0.917566		32936625	GENE_ID=BRCA2	396	0.00453167	1.18248
AMPL223387024	0.00791223	32931954	GENE_ID=BRCA2	757	0.00840681	1.06251		32931954	GENE_ID=BRCA2	746	0.00926639	1.17115		32931954	GENE_ID=BRCA2	573	0.00732699	0.926033		32931954	GENE_ID=BRCA2	581	0.00664874	0.840311
AMPL225553304	0.00750375	32931882	GENE_ID=BRCA2	656	0.00728517	0.97087		32931882	GENE_ID=BRCA2	632	0.00785035	1.04619		32931882	GENE_ID=BRCA2	675	0.00863127	1.15026		32931882	GENE_ID=BRCA2	546	0.00624821	0.832679
AMPL223379892	0.000728509	32931801	GENE_ID=BRCA2	27	0.000299847	0.411589		32931801	GENE_ID=BRCA2	143	0.00177627	2.43822		32931801	GENE_ID=BRCA2	53	0.000677715	0.930276		32931801	GENE_ID=BRCA2	14	0.000160211	0.219916	ex16
AMPL223516044	0.00543707	32930743	GENE_ID=BRCA2	432	0.00479755	0.882378		32930743	GENE_ID=BRCA2	676	0.00839689	1.54438		32930743	GENE_ID=BRCA2	447	0.00571582	1.05127		32930743	GENE_ID=BRCA2	248	0.00283802	0.521975
AMPL223514682	0.00718337	32930604	GENE_ID=BRCA2	679	0.00754059	1.04973		32930604	GENE_ID=BRCA2	529	0.00657094	0.914743		32930604	GENE_ID=BRCA2	577	0.00737814	1.02711		32930604	GENE_ID=BRCA2	633	0.00724381	1.00841
AMPL225316548	0.00160645	32930410	GENE_ID=BRCA2	148	0.0016436	1.02313		32930410	GENE_ID=BRCA2	110	0.00136636	0.850546		32930410	GENE_ID=BRCA2	149	0.00190527	1.18602		32930410	GENE_ID=BRCA2	132	0.00151056	0.940308
AMPL223655821	0.00445857	32929223	GENE_ID=BRCA2	383	0.00425338	0.953979		32929223	GENE_ID=BRCA2	418	0.00519216	1.16453		32929223	GENE_ID=BRCA2	273	0.00349087	0.782957		32929223	GENE_ID=BRCA2	428	0.00489787	1.09853
AMPL223651946	0.00542823	32929068	GENE_ID=BRCA2	473	0.00525287	0.967696		32929068	GENE_ID=BRCA2	463	0.00575112	1.05949		32929068	GENE_ID=BRCA2	339	0.00433482	0.79857		32929068	GENE_ID=BRCA2	557	0.00637409	1.17425
AMPL223640152	0.00270823	32928914	GENE_ID=BRCA2	205	0.00227661	0.840628		32928914	GENE_ID=BRCA2	196	0.0024346	0.898964		32928914	GENE_ID=BRCA2	221	0.00282594	1.04346		32928914	GENE_ID=BRCA2	288	0.00329576	1.21694
AMPL223467279	0.00729741	32920982	GENE_ID=BRCA2	651	0.00722964	0.990713		32920982	GENE_ID=BRCA2	590	0.00732865	1.00428		32920982	GENE_ID=BRCA2	584	0.00746765	1.02333		32920982	GENE_ID=BRCA2	626	0.0071637	0.981677
AMPL225504179	0.000587799	32920865	GENE_ID=BRCA2	23	0.000255425	0.434545		32920865	GENE_ID=BRCA2	127	0.00157752	2.68378		32920865	GENE_ID=BRCA2	28	0.000358038	0.609116		32920865	GENE_ID=BRCA2	14	0.000160211	0.27256
AMPL224626553	0.000922511	32918626	GENE_ID=BRCA2	49	0.000544166	0.589875		32918626	GENE_ID=BRCA2	134	0.00166447	1.80428		32918626	GENE_ID=BRCA2	72	0.000920669	0.998003		32918626	GENE_ID=BRCA2	49	0.000560737	0.607838
AMPL223513904	0.00859373	32915285	GENE_ID=BRCA2	760	0.00844013	0.982126		32915285	GENE_ID=BRCA2	712	0.00884406	1.02913		32915285	GENE_ID=BRCA2	694	0.00887423	1.03264		32915285	GENE_ID=BRCA2	718	0.00821651	0.956105
AMPL223512345	0.00540043	32915186	GENE_ID=BRCA2	503	0.00558603	1.03437		32915186	GENE_ID=BRCA2	443	0.0055027	1.01894		32915186	GENE_ID=BRCA2	355	0.00453941	0.840565		32915186	GENE_ID=BRCA2	522	0.00597357	1.10613
AMPL223508272	0.0040718	32915034	GENE_ID=BRCA2	264	0.00293183	0.720034		32915034	GENE_ID=BRCA2	337	0.00418602	1.02805		32915034	GENE_ID=BRCA2	360	0.00460335	1.13054		32915034	GENE_ID=BRCA2	399	0.004566	1.12137
AMPL223505511	0.00641225	32914877	GENE_ID=BRCA2	515	0.0057193	0.891934		32914877	GENE_ID=BRCA2	708	0.00879438	1.3715		32914877	GENE_ID=BRCA2	469	0.00599714	0.935263		32914877	GENE_ID=BRCA2	449	0.00513818	0.801307
AMPL223970291	0.0046073	32914740	GENE_ID=BRCA2	396	0.00439775	0.954517		32914740	GENE_ID=BRCA2	459	0.00570144	1.23748		32914740	GENE_ID=BRCA2	323	0.00413022	0.896451		32914740	GENE_ID=BRCA2	367	0.00419981	0.911554
AMPL223968715	0.00635333	32914665	GENE_ID=BRCA2	614	0.00681874	1.07325		32914665	GENE_ID=BRCA2	376	0.00467046	0.73512		32914665	GENE_ID=BRCA2	492	0.00629124	0.990227		32914665	GENE_ID=BRCA2	667	0.00763289	1.2014
AMPL223966229	0.00645491	32914500	GENE_ID=BRCA2	597	0.00662994	1.02712		32914500	GENE_ID=BRCA2	533	0.00662062	1.02567		32914500	GENE_ID=BRCA2	497	0.00635517	0.984549		32914500	GENE_ID=BRCA2	543	0.00621388	0.96266
AMPL223961153	0.00793429	32914403	GENE_ID=BRCA2	750	0.00832908	1.04976		32914403	GENE_ID=BRCA2	655	0.00813604	1.02543		32914403	GENE_ID=BRCA2	635	0.00811979	1.02338		32914403	GENE_ID=BRCA2	625	0.00715226	0.901436
AMPL223971510	0.00633309	32914318	GENE_ID=BRCA2	620	0.00688537	1.08721		32914318	GENE_ID=BRCA2	338	0.00419844	0.662938		32914318	GENE_ID=BRCA2	512	0.00654698	1.03377		32914318	GENE_ID=BRCA2	673	0.00770155	1.21608
AMPL223966767	0.00596531	32914173	GENE_ID=BRCA2	595	0.00660773	1.10769		32914173	GENE_ID=BRCA2	457	0.0056766	0.951602		32914173	GENE_ID=BRCA2	474	0.00606107	1.01605		32914173	GENE_ID=BRCA2	482	0.00551582	0.92465
AMPL223963545	0.0073422	32914026	GENE_ID=BRCA2	635	0.00705195	0.960468		32914026	GENE_ID=BRCA2	597	0.0074156	1.01		32914026	GENE_ID=BRCA2	589	0.00753158	1.02579		32914026	GENE_ID=BRCA2	644	0.00736969	1.00374
AMPL223959466	0.00603294	32913899	GENE_ID=BRCA2	474	0.00526398	0.872539		32913899	GENE_ID=BRCA2	442	0.00549027	0.910049		32913899	GENE_ID=BRCA2	494	0.00631681	1.04705		32913899	GENE_ID=BRCA2	617	0.00706071	1.17036
AMPL223565001	0.00670631	32913762	GENE_ID=BRCA2	677	0.00751838	1.12109		32913762	GENE_ID=BRCA2	536	0.00665789	0.99278		32913762	GENE_ID=BRCA2	565	0.00722469	1.0773		32913762	GENE_ID=BRCA2	474	0.00542427	0.808831
AMPL223562902	0.00325227	32913556	GENE_ID=BRCA2	209	0.00232104	0.713667		32913556	GENE_ID=BRCA2	418	0.00519216	1.59647		32913556	GENE_ID=BRCA2	147	0.0018797	0.577965		32913556	GENE_ID=BRCA2	316	0.00361618	1.11189
AMPL223561388	0.00839035	32913468	GENE_ID=BRCA2	776	0.00861782	1.02711		32913468	GENE_ID=BRCA2	545	0.00676968	0.806841		32913468	GENE_ID=BRCA2	674	0.00861848	1.02719		32913468	GENE_ID=BRCA2	835	0.00955542	1.13886
AMPL223957592	0.00744745	32913326	GENE_ID=BRCA2	684	0.00759612	1.01996		32913326	GENE_ID=BRCA2	586	0.00727896	0.977377		32913326	GENE_ID=BRCA2	599	0.00765945	1.02847		32913326	GENE_ID=BRCA2	634	0.00725525	0.974193
AMPL223957475	0.00658224	32913282	GENE_ID=BRCA2	567	0.00629678	0.956633		32913282	GENE_ID=BRCA2	629	0.00781308	1.187		32913282	GENE_ID=BRCA2	475	0.00607386	0.922765		32913282	GENE_ID=BRCA2	537	0.00614522	0.933607
AMPL223953315	0.00447301	32913170	GENE_ID=BRCA2	476	0.00528619	1.1818		32913170	GENE_ID=BRCA2	289	0.00358979	0.802546		32913170	GENE_ID=BRCA2	297	0.00379776	0.84904		32913170	GENE_ID=BRCA2	456	0.00521829	1.16662
AMPL223951958	0.0071435	32913092	GENE_ID=BRCA2	709	0.00787375	1.10223		32913092	GENE_ID=BRCA2	488	0.00606166	0.848557		32913092	GENE_ID=BRCA2	649	0.00829881	1.16173		32913092	GENE_ID=BRCA2	554	0.00633976	0.887487
AMPL223945399	0.00891582	32912987	GENE_ID=BRCA2	884	0.0098172	1.1011		32912987	GENE_ID=BRCA2	567	0.00704295	0.789939		32912987	GENE_ID=BRCA2	742	0.00948801	1.06418		32912987	GENE_ID=BRCA2	814	0.0093151	1.04478
AMPL223944537	0.00395404	32912830	GENE_ID=BRCA2	340	0.00377585	0.954933		32912830	GENE_ID=BRCA2	364	0.0045214	1.14349		32912830	GENE_ID=BRCA2	307	0.00392563	0.992814		32912830	GENE_ID=BRCA2	314	0.00359329	0.908764
AMPL223539987	0.0082494	32912744	GENE_ID=BRCA2	819	0.00909535	1.10255		32912744	GENE_ID=BRCA2	623	0.00773855	0.938074		32912744	GENE_ID=BRCA2	728	0.00930899	1.12844		32912744	GENE_ID=BRCA2	599	0.00685472	0.830936
AMPL223538053	0.00800661	32912642	GENE_ID=BRCA2	722	0.00801812	1.00144		32912642	GENE_ID=BRCA2	685	0.00850868	1.06271		32912642	GENE_ID=BRCA2	617	0.00788962	0.985389		32912642	GENE_ID=BRCA2	665	0.00761	0.950465
AMPL223536535	0.00466439	32912492	GENE_ID=BRCA2	341	0.00378695	0.811886		32912492	GENE_ID=BRCA2	452	0.00561449	1.20369		32912492	GENE_ID=BRCA2	382	0.00488466	1.04722		32912492	GENE_ID=BRCA2	382	0.00437146	0.937198
AMPL223535414	0.0041281	32912369	GENE_ID=BRCA2	323	0.00358706	0.868937		32912369	GENE_ID=BRCA2	487	0.00604924	1.46538		32912369	GENE_ID=BRCA2	297	0.00379776	0.919978		32912369	GENE_ID=BRCA2	269	0.00307833	0.745702
AMPL223960586	0.00309828	32912221	GENE_ID=BRCA2	240	0.0026653	0.860254		32912221	GENE_ID=BRCA2	382	0.00474499	1.53149		32912221	GENE_ID=BRCA2	191	0.00244233	0.788287		32912221	GENE_ID=BRCA2	222	0.00254048	0.819966
AMPL223959719	0.00595112	32912112	GENE_ID=BRCA2	587	0.00651889	1.09541		32912112	GENE_ID=BRCA2	482	0.00598713	1.00605		32912112	GENE_ID=BRCA2	386	0.00493581	0.829392		32912112	GENE_ID=BRCA2	556	0.00636265	1.06915
AMPL223950043	0.00685996	32911942	GENE_ID=BRCA2	640	0.00710748	1.03608		32911942	GENE_ID=BRCA2	592	0.00735349	1.07194		32911942	GENE_ID=BRCA2	538	0.00687944	1.00284		32911942	GENE_ID=BRCA2	533	0.00609944	0.889137
AMPL223942326	0.00522272	32911783	GENE_ID=BRCA2	450	0.00499745	0.956867		32911783	GENE_ID=BRCA2	484	0.00601197	1.15112		32911783	GENE_ID=BRCA2	396	0.00506368	0.969549		32911783	GENE_ID=BRCA2	421	0.00481776	0.922463
AMPL223940727	0.00232044	32911558	GENE_ID=BRCA2	175	0.00194345	0.837536		32911558	GENE_ID=BRCA2	182	0.0022607	0.974256		32911558	GENE_ID=BRCA2	236	0.00301775	1.30051		32911558	GENE_ID=BRCA2	180	0.00205985	0.887699
AMPL223938949	0.00925262	32911487	GENE_ID=BRCA2	904	0.0100393	1.08502		32911487	GENE_ID=BRCA2	738	0.00916702	0.990749		32911487	GENE_ID=BRCA2	748	0.00956473	1.03373		32911487	GENE_ID=BRCA2	720	0.0082394	0.890494
AMPL223938117	0.00563737	32911328	GENE_ID=BRCA2	476	0.00528619	0.937705		32911328	GENE_ID=BRCA2	506	0.00628525	1.11493		32911328	GENE_ID=BRCA2	386	0.00493581	0.875552		32911328	GENE_ID=BRCA2	528	0.00604223	1.07182
AMPL223943910	0.0062584	32911239	GENE_ID=BRCA2	676	0.00750727	1.19955		32911239	GENE_ID=BRCA2	389	0.00483194	0.772073		32911239	GENE_ID=BRCA2	454	0.00580533	0.927606		32911239	GENE_ID=BRCA2	602	0.00688905	1.10077
AMPL223943450	0.00964221	32911145	GENE_ID=BRCA2	884	0.0098172	1.01815		32911145	GENE_ID=BRCA2	763	0.00947755	0.982923		32911145	GENE_ID=BRCA2	820	0.0104854	1.08745		32911145	GENE_ID=BRCA2	768	0.00878869	0.911481
AMPL223938554	0.00466254	32911006	GENE_ID=BRCA2	374	0.00415343	0.890809		32911006	GENE_ID=BRCA2	413	0.00513005	1.10027		32911006	GENE_ID=BRCA2	328	0.00419416	0.899544		32911006	GENE_ID=BRCA2	452	0.00517251	1.10938
AMPL223937849	0.00332916	32910962	GENE_ID=BRCA2	278	0.00308731	0.927355		32910962	GENE_ID=BRCA2	268	0.00332894	0.999936		32910962	GENE_ID=BRCA2	281	0.00359317	1.0793		32910962	GENE_ID=BRCA2	289	0.0033072	0.993406
AMPL223470236	0.00705091	32910799	GENE_ID=BRCA2	604	0.00670768	0.951322		32910799	GENE_ID=BRCA2	664	0.00824783	1.16975		32910799	GENE_ID=BRCA2	551	0.00704568	0.999258		32910799	GENE_ID=BRCA2	542	0.00620244	0.879665
AMPL223459067	0.0052762	32910628	GENE_ID=BRCA2	427	0.00474202	0.898757		32910628	GENE_ID=BRCA2	526	0.00653367	1.23833		32910628	GENE_ID=BRCA2	340	0.0043476	0.824003		32910628	GENE_ID=BRCA2	479	0.00548149	1.03891
AMPL223451547	0.00564505	32910478	GENE_ID=BRCA2	457	0.00507518	0.899051		32910478	GENE_ID=BRCA2	471	0.0058505	1.03639		32910478	GENE_ID=BRCA2	404	0.00516598	0.915134		32910478	GENE_ID=BRCA2	567	0.00648853	1.14942
AMPL223448105	0.00866972	32910325	GENE_ID=BRCA2	781	0.00867334	1.00042		32910325	GENE_ID=BRCA2	787	0.00977567	1.12756		32910325	GENE_ID=BRCA2	658	0.00841389	0.970491		32910325	GENE_ID=BRCA2	683	0.00781599	0.901527
AMPL225349438	0.0043715	32907510	GENE_ID=BRCA2	294	0.003265	0.746883		32907510	GENE_ID=BRCA2	444	0.00551512	1.26161		32907510	GENE_ID=BRCA2	245	0.00313283	0.71665		32907510	GENE_ID=BRCA2	487	0.00557304	1.27486
AMPL223702682	0.00380325	32907354	GENE_ID=BRCA2	293	0.00325389	0.855555		32907354	GENE_ID=BRCA2	367	0.00455867	1.19862		32907354	GENE_ID=BRCA2	304	0.00388727	1.02209		32907354	GENE_ID=BRCA2	307	0.00351319	0.923732
AMPL223730984	0.00492543	32907270	GENE_ID=BRCA2	429	0.00476423	0.967272		32907270	GENE_ID=BRCA2	437	0.00542817	1.10207		32907270	GENE_ID=BRCA2	349	0.00446269	0.90605		32907270	GENE_ID=BRCA2	441	0.00504663	1.02461
AMPL223730276	0.00684485	32907126	GENE_ID=BRCA2	649	0.00720743	1.05297		32907126	GENE_ID=BRCA2	582	0.00722927	1.05616		32907126	GENE_ID=BRCA2	477	0.00609943	0.891098		32907126	GENE_ID=BRCA2	598	0.00684328	0.99977
AMPL223713442	0.00580078	32906979	GENE_ID=BRCA2	474	0.00526398	0.907461		32906979	GENE_ID=BRCA2	542	0.00673242	1.16061		32906979	GENE_ID=BRCA2	454	0.00580533	1.00078		32906979	GENE_ID=BRCA2	472	0.00540138	0.931148
AMPL223702361	0.00621463	32906844	GENE_ID=BRCA2	523	0.00580814	0.934591		32906844	GENE_ID=BRCA2	500	0.00621072	0.99937		32906844	GENE_ID=BRCA2	494	0.00631681	1.01644		32906844	GENE_ID=BRCA2	570	0.00652286	1.0496
AMPL223712318	0.00657979	32906761	GENE_ID=BRCA2	614	0.00681874	1.03632		32906761	GENE_ID=BRCA2	484	0.00601197	0.913704		32906761	GENE_ID=BRCA2	551	0.00704568	1.07081		32906761	GENE_ID=BRCA2	563	0.00644275	0.979174
AMPL223708535	0.00598154	32906649	GENE_ID=BRCA2	628	0.00697421	1.16596		32906649	GENE_ID=BRCA2	384	0.00476983	0.797425		32906649	GENE_ID=BRCA2	456	0.0058309	0.974817		32906649	GENE_ID=BRCA2	555	0.0063512	1.0618
AMPL223697121	0.0029315	32906432	GENE_ID=BRCA2	206	0.00228772	0.780392		32906432	GENE_ID=BRCA2	333	0.00413634	1.411		32906432	GENE_ID=BRCA2	173	0.00221216	0.754618		32906432	GENE_ID=BRCA2	270	0.00308978	1.05399
AMPL225338331	0.00452951	32906268	GENE_ID=BRCA2	326	0.00362037	0.799286		32906268	GENE_ID=BRCA2	480	0.00596229	1.31632		32906268	GENE_ID=BRCA2	314	0.00401514	0.886441		32906268	GENE_ID=BRCA2	395	0.00452023	0.997951
AMPL223515418	0.00452633	32905132	GENE_ID=BRCA2	368	0.0040868	0.902894		32905132	GENE_ID=BRCA2	335	0.00416118	0.919327		32905132	GENE_ID=BRCA2	344	0.00439875	0.971813		32905132	GENE_ID=BRCA2	477	0.0054586	1.20597
AMPL225306380	0.00502986	32904954	GENE_ID=BRCA2	472	0.00524177	1.04213		32904954	GENE_ID=BRCA2	389	0.00483194	0.960651		32904954	GENE_ID=BRCA2	382	0.00488466	0.971133		32904954	GENE_ID=BRCA2	451	0.00516107	1.02609
AMPL225492147	0.00235166	32903521	GENE_ID=BRCA2	127	0.00141039	0.599743		32903521	GENE_ID=BRCA2	312	0.00387549	1.64798		32903521	GENE_ID=BRCA2	103	0.00131707	0.560059		32903521	GENE_ID=BRCA2	245	0.00280368	1.19222
AMPL223384089	0.00632966	32900654	GENE_ID=BRCA2	570	0.0063301	1.00007		32900654	GENE_ID=BRCA2	522	0.00648399	1.02438		32900654	GENE_ID=BRCA2	449	0.00574139	0.907061		32900654	GENE_ID=BRCA2	591	0.00676317	1.06849
AMPL225451133	0.00820094	32900497	GENE_ID=BRCA2	718	0.0079737	0.972291		32900497	GENE_ID=BRCA2	716	0.00889375	1.08448		32900497	GENE_ID=BRCA2	678	0.00866963	1.05715		32900497	GENE_ID=BRCA2	635	0.00726669	0.88608
AMPL223549286	0.00842195	32900398	GENE_ID=BRCA2	718	0.0079737	0.946776		32900398	GENE_ID=BRCA2	731	0.00908007	1.07814		32900398	GENE_ID=BRCA2	797	0.0101913	1.21009		32900398	GENE_ID=BRCA2	563	0.00644275	0.764995
AMPL225286773	0.00141429	32900295	GENE_ID=BRCA2	93	0.00103281	0.730263		32900295	GENE_ID=BRCA2	153	0.00190048	1.34377		32900295	GENE_ID=BRCA2	128	0.00163674	1.15729		32900295	GENE_ID=BRCA2	95	0.00108714	0.768683
AMPL223512592	0.00469893	32900212	GENE_ID=BRCA2	395	0.00438665	0.933541		32900212	GENE_ID=BRCA2	360	0.00447172	0.951645		32900212	GENE_ID=BRCA2	378	0.00483351	1.02864		32900212	GENE_ID=BRCA2	446	0.00510385	1.08617
AMPL223581748	0.00300183	32899235	GENE_ID=BRCA2	265	0.00294294	0.980383		32899235	GENE_ID=BRCA2	310	0.00385064	1.28277		32899235	GENE_ID=BRCA2	184	0.00235282	0.783796		32899235	GENE_ID=BRCA2	250	0.0028609	0.953054
AMPL225496394	0.00403924	32899095	GENE_ID=BRCA2	321	0.00356484	0.882554		32899095	GENE_ID=BRCA2	315	0.00391275	0.968685		32899095	GENE_ID=BRCA2	336	0.00429646	1.06368		32899095	GENE_ID=BRCA2	383	0.0043829	1.08508
AMPL223521074	0.00545944	32893271	GENE_ID=BRCA2	405	0.0044977	0.82384		32893271	GENE_ID=BRCA2	570	0.00708022	1.29688		32893271	GENE_ID=BRCA2	371	0.004744	0.868955		32893271	GENE_ID=BRCA2	482	0.00551582	1.01033
AMPL223519297	0.00630064	32893189	GENE_ID=BRCA2	570	0.0063301	1.00467		32893189	GENE_ID=BRCA2	586	0.00727896	1.15527		32893189	GENE_ID=BRCA2	546	0.00698174	1.1081		32893189	GENE_ID=BRCA2	403	0.00461178	0.731953
AMPL223487194	0.00351214	32890544	GENE_ID=BRCA2	244	0.00270973	0.771531		32890544	GENE_ID=BRCA2	355	0.00440961	1.25553		32890544	GENE_ID=BRCA2	311	0.00397678	1.13229		32890544	GENE_ID=BRCA2	258	0.00295245	0.840641
				90046						80506						78204						87385
	A (5)			A (5) vs tutti
attributes	total_reads	cv amplic/somma cv tot pz	media ratio per amplicone di tutti i pz	%	?
GENE_ID=BRCA1	26	0.000400043	0.000200922	1.99103	ex2-IVS1
GENE_ID=BRCA1	262	0.0040312	0.00351738	1.14608
GENE_ID=BRCA1	684	0.0105242	0.0064807	1.62393
GENE_ID=BRCA1	473	0.00727771	0.00664733	1.09483
GENE_ID=BRCA1	385	0.00592371	0.00640154	0.925358
GENE_ID=BRCA1	197	0.0030311	0.00767976	0.394686
GENE_ID=BRCA1	428	0.00658532	0.00634871	1.03727
GENE_ID=BRCA1	609	0.00937024	0.00946638	0.989844
GENE_ID=BRCA1	350	0.0053852	0.00287959	1.87013
GENE_ID=BRCA1	393	0.00604681	0.00538327	1.12326
GENE_ID=BRCA1	249	0.00383118	0.00321738	1.19078
GENE_ID=BRCA1	45	0.000692382	0.00311049	0.222596
GENE_ID=BRCA1	639	0.00983183	0.00931512	1.05547
GENE_ID=BRCA1	283	0.00435432	0.00445673	0.97702
GENE_ID=BRCA1	240	0.00369271	0.00468334	0.788476
GENE_ID=BRCA1	481	0.0074008	0.00661745	1.11838
GENE_ID=BRCA1	576	0.00886249	0.00746311	1.18751
GENE_ID=BRCA1	692	0.0106473	0.0100238	1.0622
GENE_ID=BRCA1	454	0.00698537	0.00633068	1.10342
GENE_ID=BRCA1	427	0.00656994	0.00609494	1.07793
GENE_ID=BRCA1	996	0.0153247	0.00897659	1.70719
GENE_ID=BRCA1	494	0.00760082	0.00768025	0.989658
GENE_ID=BRCA1	324	0.00498515	0.00503031	0.991024
GENE_ID=BRCA1	299	0.0046005	0.00605601	0.759658
GENE_ID=BRCA1	330	0.00507747	0.00522564	0.971645
GENE_ID=BRCA1	440	0.00676996	0.00642279	1.05405
GENE_ID=BRCA1	672	0.0103396	0.00625832	1.65213
GENE_ID=BRCA1	517	0.0079547	0.00810701	0.981213
GENE_ID=BRCA1	283	0.00435432	0.0039832	1.09317
GENE_ID=BRCA1	259	0.00398504	0.00934283	0.426535
GENE_ID=BRCA1	432	0.00664687	0.00551588	1.20504
GENE_ID=BRCA1	397	0.00610835	0.00620139	0.984997
GENE_ID=BRCA1	297	0.00456972	0.00909761	0.502299
GENE_ID=BRCA1	296	0.00455434	0.00420739	1.08246
GENE_ID=BRCA1	419	0.00644685	0.00610297	1.05635
GENE_ID=BRCA1	366	0.00563138	0.00797015	0.706559
GENE_ID=BRCA1	523	0.00804702	0.00807551	0.996472
GENE_ID=BRCA1	563	0.00866247	0.00769564	1.12563
GENE_ID=BRCA1	160	0.0024618	0.00711052	0.34622
GENE_ID=BRCA1	585	0.00900097	0.0086935	1.03537
GENE_ID=BRCA1	564	0.00867786	0.00813258	1.06705
GENE_ID=BRCA1	173	0.00266183	0.00461156	0.577207
GENE_ID=BRCA1	628	0.00966258	0.00926104	1.04336
GENE_ID=BRCA1	382	0.00587756	0.00536909	1.0947
GENE_ID=BRCA1	815	0.0125398	0.00880071	1.42486
GENE_ID=BRCA1	523	0.00804702	0.00764348	1.05279
GENE_ID=BRCA1	818	0.012586	0.0104685	1.20227
GENE_ID=BRCA1	1029	0.0158325	0.00769619	2.05718
GENE_ID=BRCA1	469	0.00721616	0.00728614	0.990396
GENE_ID=BRCA1	574	0.00883172	0.00816764	1.08131
GENE_ID=BRCA1	243	0.00373886	0.00179786	2.07961
GENE_ID=BRCA1	465	0.00715462	0.00689059	1.03832
GENE_ID=BRCA1	532	0.0081855	0.00713784	1.14677
GENE_ID=BRCA1	140	0.00215408	0.00696351	0.309338
GENE_ID=BRCA1	469	0.00721616	0.00664157	1.08652
GENE_ID=BRCA1	665	0.0102319	0.00968216	1.05678
GENE_ID=BRCA1	85	0.00130783	0.00544991	0.239973
GENE_ID=BRCA1	406	0.00624683	0.00611116	1.0222
GENE_ID=BRCA1	567	0.00872402	0.00919015	0.949279
GENE_ID=BRCA1	524	0.00806241	0.00697764	1.15546
GENE_ID=BRCA1	178	0.00273876	0.0043494	0.629686	IVS23-ex22-IVS22
GENE_ID=BRCA1	305	0.00469281	0.00717478	0.654071	IVS23-ex24
GENE_ID=BRCA1	315	0.00484668	0.00762386	0.635724	ex24
GENE_ID=BRCA2	352	0.00541597	0.00430432	1.25826
GENE_ID=BRCA2	530	0.00815472	0.0079118	1.0307
GENE_ID=BRCA2	185	0.00284646	0.00617192	0.461195
GENE_ID=BRCA2	458	0.00704691	0.00650043	1.08407
GENE_ID=BRCA2	409	0.00629299	0.00596036	1.05581
GENE_ID=BRCA2	282	0.00433893	0.00605865	0.716155
GENE_ID=BRCA2	395	0.00607758	0.00511673	1.18778
GENE_ID=BRCA2	333	0.00512363	0.00530132	0.966482
GENE_ID=BRCA2	215	0.00330805	0.00638049	0.518463
GENE_ID=BRCA2	161	0.00247719	0.00245123	1.01059
GENE_ID=BRCA2	464	0.00713923	0.00698774	1.02168
GENE_ID=BRCA2	91	0.00140015	0.00536246	0.261102
GENE_ID=BRCA2	44	0.000676996	0.000685293	0.987892
GENE_ID=BRCA2	520	0.00800086	0.00726521	1.10126
GENE_ID=BRCA2	412	0.00633914	0.00508746	1.24603
GENE_ID=BRCA2	468	0.00720078	0.00664092	1.0843
GENE_ID=BRCA2	125	0.00192328	0.00439374	0.437732
GENE_ID=BRCA2	466	0.00717	0.00680557	1.05355
GENE_ID=BRCA2	419	0.00644685	0.00557932	1.15549
GENE_ID=BRCA2	13	0.000200022	0.000153008	1.30726	ex20-IVS20
GENE_ID=BRCA2	103	0.00158479	0.00121947	1.29957
GENE_ID=BRCA2	452	0.0069546	0.00672243	1.03454
GENE_ID=BRCA2	274	0.00421584	0.00246611	1.70951
GENE_ID=BRCA2	371	0.00570831	0.00548105	1.04146
GENE_ID=BRCA2	316	0.00486206	0.00464045	1.04776
GENE_ID=BRCA2	198	0.00304648	0.00513978	0.592727
GENE_ID=BRCA2	561	0.0086317	0.00813809	1.06065
GENE_ID=BRCA2	415	0.0063853	0.00620856	1.02847
GENE_ID=BRCA2	369	0.00567753	0.00438159	1.29577
GENE_ID=BRCA2	404	0.00621605	0.00579198	1.07322
GENE_ID=BRCA2	388	0.00596987	0.00555187	1.07529
GENE_ID=BRCA2	11	0.000169249	0.000241002	0.702271	IVS15-ex16
GENE_ID=BRCA2	292	0.00449279	0.00440575	1.01976	ex15-IVS16
GENE_ID=BRCA2	636	0.00978567	0.00890584	1.09879
GENE_ID=BRCA2	17	0.000261567	0.00192844	0.135636
GENE_ID=BRCA2	474	0.00729309	0.00620214	1.1759
GENE_ID=BRCA2	418	0.00643146	0.00660819	0.973256
GENE_ID=BRCA2	95	0.0014617	0.00382479	0.382163
GENE_ID=BRCA2	512	0.00787777	0.00726161	1.08485
GENE_ID=BRCA2	48	0.000738541	0.00068597	1.07664	IVS12-ex13
GENE_ID=BRCA2	9	0.000138476	0.00226908	0.0610275
GENE_ID=BRCA2	560	0.00861631	0.00794903	1.08395
GENE_ID=BRCA2	443	0.00681612	0.00614637	1.10897
GENE_ID=BRCA2	72	0.00110781	0.00573845	0.193051
GENE_ID=BRCA2	479	0.00737002	0.00612092	1.20407
GENE_ID=BRCA2	400	0.00615451	0.00552468	1.114
GENE_ID=BRCA2	562	0.00864709	0.0060479	1.42977
GENE_ID=BRCA2	545	0.00838552	0.0070796	1.18446
GENE_ID=BRCA2	508	0.00781623	0.0067307	1.16128
GENE_ID=BRCA2	900	0.0138476	0.00830881	1.66662
GENE_ID=BRCA2	463	0.00712384	0.00566985	1.25644
GENE_ID=BRCA2	541	0.00832397	0.0068559	1.21413
GENE_ID=BRCA2	460	0.00707769	0.00816815	0.866498
GENE_ID=BRCA2	504	0.00775468	0.0069984	1.10807
GENE_ID=BRCA2	160	0.0024618	0.00442163	0.556764
GENE_ID=BRCA2	720	0.0110781	0.00855449	1.29501
GENE_ID=BRCA2	387	0.00595449	0.00558641	1.06589
GENE_ID=BRCA2	351	0.00540058	0.00559662	0.964971
GENE_ID=BRCA2	430	0.0066161	0.00458526	1.4429
GENE_ID=BRCA2	276	0.00424661	0.00383558	1.10716
GENE_ID=BRCA2	362	0.00556983	0.00551407	1.01011
GENE_ID=BRCA2	81	0.00124629	0.00566124	0.220144
GENE_ID=BRCA2	566	0.00870863	0.00715708	1.21679
GENE_ID=BRCA2	533	0.00820088	0.00794861	1.03174
GENE_ID=BRCA2	98	0.00150785	0.00648317	0.23258
GENE_ID=BRCA2	381	0.00586217	0.00476145	1.23117
GENE_ID=BRCA2	204	0.0031388	0.00283095	1.10875
GENE_ID=BRCA2	621	0.00955488	0.00721734	1.32388
GENE_ID=BRCA2	663	0.0102011	0.00927499	1.09985
GENE_ID=BRCA2	488	0.0075085	0.00663422	1.13178
GENE_ID=BRCA2	32	0.000492361	0.00467426	0.105334
GENE_ID=BRCA2	810	0.0124629	0.0113204	1.10093
GENE_ID=BRCA2	365	0.00561599	0.00505676	1.11059
GENE_ID=BRCA2	795	0.0122321	0.00756114	1.61776
GENE_ID=BRCA2	412	0.00633914	0.0062367	1.01643
GENE_ID=BRCA2	205	0.00315419	0.00375481	0.840038
GENE_ID=BRCA2	102	0.0015694	0.00386232	0.406337
GENE_ID=BRCA2	578	0.00889327	0.00777143	1.14435
GENE_ID=BRCA2	482	0.00741618	0.00671814	1.1039
GENE_ID=BRCA2	387	0.00595449	0.00896985	0.663834
GENE_ID=BRCA2	608	0.00935485	0.0082342	1.1361
GENE_ID=BRCA2	269	0.00413891	0.00431442	0.959319
GENE_ID=BRCA2	69	0.00106165	0.00337102	0.314935
GENE_ID=BRCA2	249	0.00383118	0.00369871	1.03582
GENE_ID=BRCA2	584	0.00898558	0.00828285	1.08484
GENE_ID=BRCA2	258	0.00396966	0.00881546	0.450306
GENE_ID=BRCA2	501	0.00770852	0.00665244	1.15875
GENE_ID=BRCA2	297	0.00456972	0.00405588	1.12669
GENE_ID=BRCA2	223	0.00343114	0.00426444	0.804592
GENE_ID=BRCA2	285	0.00438509	0.00396936	1.10473
GENE_ID=BRCA2	420	0.00646223	0.00648417	0.996617
GENE_ID=BRCA2	71	0.00109243	0.00202526	0.539399
GENE_ID=BRCA2	409	0.00629299	0.00570754	1.10257
GENE_ID=BRCA2	204	0.0031388	0.00364656	0.860756
GENE_ID=BRCA2	567	0.00872402	0.00801521	1.08843
GENE_ID=BRCA2	624	0.00960103	0.00817485	1.17446
GENE_ID=BRCA2	361	0.00555444	0.0054825	1.01312
GENE_ID=BRCA2	89	0.00136938	0.00161404	0.848417
GENE_ID=BRCA2	398	0.00612374	0.00545773	1.12203
GENE_ID=BRCA2	285	0.00438509	0.00407901	1.07504
GENE_ID=BRCA2	345	0.00530826	0.00683351	0.776799
GENE_ID=BRCA2	436	0.00670841	0.00581686	1.15327
GENE_ID=BRCA2	308	0.00473897	0.00428184	1.10676
GENE_ID=BRCA2	88	0.00135399	0.00670274	0.202006
	64993

## Sheet: matrix of normalized reads
BR328	BR409	Patient 5	Patient 6	average of normalized reads (for amplicon) of all chip patients
0.00012216	0.000757708	0.000127871	0.000274647	0.000320596
0.00730738	0.00227312	0.00659813	0.00625966	0.00560957
0.00686316	0.0026085	0.00584369	0.00619099	0.00537659
0.00610799	0.00674484	0.00730142	0.00714081	0.00682376
0.00655221	0.00737833	0.00680272	0.00680895	0.00688555
0.0030651	0.00560207	0.00464171	0.0044859	0.00444869
0.00554161	0.00484436	0.00604828	0.00636265	0.00569923
0.00520845	0.00837205	0.00439875	0.00581335	0.00594815
0.00475313	0.00414876	0.00479515	0.00492075	0.00465445
0.00950625	0.00822299	0.00970539	0.00925788	0.00917313
0.00312063	0.00354011	0.00322234	0.00250615	0.00309731
0.00316505	0.00371401	0.00364431	0.00362762	0.00353775
0.0098172	0.00827268	0.0101785	0.00869714	0.00924138
0.00745175	0.00744044	0.00846504	0.00674029	0.00752438
0.00476423	0.0036519	0.00442433	0.0056417	0.00462054
0.00728517	0.00655852	0.00792798	0.00685472	0.0071566
0.00801812	0.006956	0.00727584	0.00826229	0.00762806
0.00706306	0.00537848	0.00696895	0.00838817	0.00694966
0.00687426	0.00670757	0.0078129	0.00791898	0.00732843
0.0081736	0.00704295	0.00800471	0.00836528	0.00789663
0.0110499	0.0081112	0.00797913	0.0103336	0.00936845
0.00842903	0.00822299	0.0083116	0.00793042	0.00822351
0.006952	0.00650883	0.00680272	0.00666018	0.00673093
0.00664105	0.00606166	0.00617615	0.00739257	0.00656786
0.00771828	0.00598713	0.00866963	0.00898324	0.00783957
0.00870666	0.00920428	0.00792798	0.00723236	0.00826782
0.00741843	0.00406181	0.00561352	0.00766722	0.00619025
0.00889545	0.00865774	0.00914275	0.00826229	0.00873956
0.00692979	0.00455867	0.00607386	0.00644275	0.00600127
0.00555272	0.00598713	0.00631681	0.00624821	0.00602622
0.00937299	0.00742802	0.0114828	0.00827373	0.00913938
0.00646336	0.0060244	0.00508925	0.00553871	0.00577893
0.00538614	0.00667031	0.00640632	0.0063512	0.00620349
0.00806255	0.00663305	0.00932177	0.00777021	0.00794689
0.00676321	0.0063722	0.00549844	0.00606511	0.00617474
0.00751838	0.00593745	0.00750601	0.0089489	0.00747768
0.00930635	0.00858321	0.0104215	0.00971563	0.00950666
0.00770717	0.00778824	0.00681551	0.00757567	0.00747165
0.00514182	0.00458351	0.00549844	0.00641987	0.00541091
0.00794039	0.00761434	0.00882308	0.00755278	0.00798265
0.00769607	0.0072417	0.00678993	0.00668307	0.00710269
0.00288741	0.00460835	0.00343972	0.00334153	0.00356926
0.00831797	0.00839689	0.00847783	0.00798764	0.00829508
0.00473092	0.00519216	0.00464171	0.00470332	0.00481703
0.00871777	0.00729138	0.00710961	0.00878869	0.00797686
0.00605246	0.00570144	0.00606107	0.00587057	0.00592139
0.0103169	0.0107694	0.0113166	0.0101734	0.0106441
0.0108944	0.00577597	0.00788962	0.0100246	0.00864616
0.0079737	0.00662062	0.00829881	0.00764433	0.00763437
0.0100282	0.0090428	0.00996113	0.00923499	0.00956678
0.00569709	0.00329168	0.00324792	0.00496653	0.0043008
0.0111165	0.0104837	0.0113421	0.00861704	0.0103899
0.0075517	0.00629767	0.00727584	0.00774733	0.00721813
0.00206561	0.00545301	0.00602271	0.00511529	0.00466416
0.00237656	0.00577597	0.00535778	0.00509241	0.00465068
0.00782933	0.0082851	0.00726306	0.00818218	0.00788992
0.0042978	0.00424813	0.00520434	0.00559593	0.00483655
0.00601915	0.00593745	0.00600992	0.00640842	0.00609373
0.00832908	0.00889375	0.00696895	0.00790754	0.00802483
0.0125825	0.00804909	0.0105621	0.00989872	0.0102731
0.00965062	0.00801183	0.0106133	0.00851405	0.00919744
0.0117496	0.0113532	0.0111375	0.00939521	0.0109089
0.00917309	0.00590018	0.00767224	0.00835384	0.00777484
0.00426449	0.00493131	0.00480794	0.00589346	0.0049743
0.00845124	0.00819815	0.00811979	0.00731247	0.00802041
0.00423117	0.00407423	0.00483351	0.00525262	0.00459788
0.00856229	0.00762676	0.00851619	0.00897179	0.00841926
0.00475313	0.00597471	0.00438596	0.00518396	0.00507444
0.0036759	0.00474499	0.00428367	0.00350175	0.00405158
0.00379806	0.00429782	0.00401514	0.0049322	0.0042608
0.00606357	0.00739075	0.00503811	0.00517251	0.00591623
0.00486418	0.00530395	0.00478236	0.00572181	0.00516808
0.00393132	0.00454625	0.0038617	0.00463466	0.00424348
0.00486418	0.00725412	0.00462892	0.00528695	0.00550854
0.00402017	0.00506795	0.00515319	0.00530984	0.00488778
0.000488639	0.000534122	0.00102297	0.000469188	0.000628729
0.00687426	0.00753981	0.00620173	0.00710648	0.00693057
0.00422007	0.00370159	0.00368268	0.00410826	0.00392815
0.00990605	0.00658336	0.00978211	0.00847972	0.00868781
0.00450881	0.00418602	0.00521712	0.00520684	0.0047797
0.00989494	0.00766403	0.00936014	0.00773588	0.00866375
0.00752948	0.00753981	0.00811979	0.00743835	0.00765686
8.88435e-05	0.000645915	0.000140658	0.000102993	0.000244602
0.00189903	0.00154026	0.00134264	0.00141901	0.00155023
0.00407569	0.00611135	0.00356759	0.00591635	0.00491775
0.00205451	0.00419844	0.00210987	0.00186531	0.00255703
0.00477534	0.00511763	0.00436039	0.00461178	0.00471628
0.00583035	0.00535364	0.00483351	0.00542427	0.00536044
0.00508629	0.003478	0.00476958	0.00558448	0.00472959
0.00876219	0.00966388	0.0092962	0.00845683	0.00904477
0.00589699	0.00634735	0.00554959	0.00599645	0.00594759
0.00375364	0.00352769	0.00351644	0.00453167	0.00383236
0.00840681	0.00926639	0.00732699	0.00664874	0.00791223
0.00728517	0.00785035	0.00863127	0.00624821	0.00750375
0.000299847	0.00177627	0.000677715	0.000160211	0.000728509
0.00479755	0.00839689	0.00571582	0.00283802	0.00543707
0.00754059	0.00657094	0.00737814	0.00724381	0.00718337
0.0016436	0.00136636	0.00190527	0.00151056	0.00160645
0.00425338	0.00519216	0.00349087	0.00489787	0.00445857
0.00525287	0.00575112	0.00433482	0.00637409	0.00542823
0.00227661	0.0024346	0.00282594	0.00329576	0.00270823
0.00722964	0.00732865	0.00746765	0.0071637	0.00729741
0.000255425	0.00157752	0.000358038	0.000160211	0.000587799
0.000544166	0.00166447	0.000920669	0.000560737	0.000922511
0.00844013	0.00884406	0.00887423	0.00821651	0.00859373
0.00558603	0.0055027	0.00453941	0.00597357	0.00540043
0.00293183	0.00418602	0.00460335	0.004566	0.0040718
0.0057193	0.00879438	0.00599714	0.00513818	0.00641225
0.00439775	0.00570144	0.00413022	0.00419981	0.0046073
0.00681874	0.00467046	0.00629124	0.00763289	0.00635333
0.00662994	0.00662062	0.00635517	0.00621388	0.00645491
0.00832908	0.00813604	0.00811979	0.00715226	0.00793429
0.00688537	0.00419844	0.00654698	0.00770155	0.00633309
0.00660773	0.0056766	0.00606107	0.00551582	0.00596531
0.00705195	0.0074156	0.00753158	0.00736969	0.0073422
0.00526398	0.00549027	0.00631681	0.00706071	0.00603294
0.00751838	0.00665789	0.00722469	0.00542427	0.00670631
0.00232104	0.00519216	0.0018797	0.00361618	0.00325227
0.00861782	0.00676968	0.00861848	0.00955542	0.00839035
0.00759612	0.00727896	0.00765945	0.00725525	0.00744745
0.00629678	0.00781308	0.00607386	0.00614522	0.00658224
0.00528619	0.00358979	0.00379776	0.00521829	0.00447301
0.00787375	0.00606166	0.00829881	0.00633976	0.0071435
0.0098172	0.00704295	0.00948801	0.0093151	0.00891582
0.00377585	0.0045214	0.00392563	0.00359329	0.00395404
0.00909535	0.00773855	0.00930899	0.00685472	0.0082494
0.00801812	0.00850868	0.00788962	0.00761	0.00800661
0.00378695	0.00561449	0.00488466	0.00437146	0.00466439
0.00358706	0.00604924	0.00379776	0.00307833	0.0041281
0.0026653	0.00474499	0.00244233	0.00254048	0.00309828
0.00651889	0.00598713	0.00493581	0.00636265	0.00595112
0.00710748	0.00735349	0.00687944	0.00609944	0.00685996
0.00499745	0.00601197	0.00506368	0.00481776	0.00522272
0.00194345	0.0022607	0.00301775	0.00205985	0.00232044
0.0100393	0.00916702	0.00956473	0.0082394	0.00925262
0.00528619	0.00628525	0.00493581	0.00604223	0.00563737
0.00750727	0.00483194	0.00580533	0.00688905	0.0062584
0.0098172	0.00947755	0.0104854	0.00878869	0.00964221
0.00415343	0.00513005	0.00419416	0.00517251	0.00466254
0.00308731	0.00332894	0.00359317	0.0033072	0.00332916
0.00670768	0.00824783	0.00704568	0.00620244	0.00705091
0.00474202	0.00653367	0.0043476	0.00548149	0.0052762
0.00507518	0.0058505	0.00516598	0.00648853	0.00564505
0.00867334	0.00977567	0.00841389	0.00781599	0.00866972
0.003265	0.00551512	0.00313283	0.00557304	0.0043715
0.00325389	0.00455867	0.00388727	0.00351319	0.00380325
0.00476423	0.00542817	0.00446269	0.00504663	0.00492543
0.00720743	0.00722927	0.00609943	0.00684328	0.00684485
0.00526398	0.00673242	0.00580533	0.00540138	0.00580078
0.00580814	0.00621072	0.00631681	0.00652286	0.00621463
0.00681874	0.00601197	0.00704568	0.00644275	0.00657979
0.00697421	0.00476983	0.0058309	0.0063512	0.00598154
0.00228772	0.00413634	0.00221216	0.00308978	0.0029315
0.00362037	0.00596229	0.00401514	0.00452023	0.00452951
0.0040868	0.00416118	0.00439875	0.0054586	0.00452633
0.00524177	0.00483194	0.00488466	0.00516107	0.00502986
0.00141039	0.00387549	0.00131707	0.00280368	0.00235166
0.0063301	0.00648399	0.00574139	0.00676317	0.00632966
0.0079737	0.00889375	0.00866963	0.00726669	0.00820094
0.0079737	0.00908007	0.0101913	0.00644275	0.00842195
0.00103281	0.00190048	0.00163674	0.00108714	0.00141429
0.00438665	0.00447172	0.00483351	0.00510385	0.00469893
0.00294294	0.00385064	0.00235282	0.0028609	0.00300183
0.00356484	0.00391275	0.00429646	0.0043829	0.00403924
0.0044977	0.00708022	0.004744	0.00551582	0.00545944
0.0063301	0.00727896	0.00698174	0.00461178	0.00630064
0.00270973	0.00440961	0.00397678	0.00295245	0.00351214

## Sheet: matrix_DQ
BR328	BR409	Patient 5	Patient 6
0.381039	2.36343	0.398853	0.856675
1.30266	0.405222	1.17623	1.11589
1.27649	0.485159	1.08688	1.15147
0.895105	0.988434	1.07	1.04646
0.951588	1.07157	0.98797	0.988875
0.688989	1.25926	1.04339	1.00836
0.972345	0.850003	1.06125	1.11641
0.875642	1.4075	0.739516	0.977338
1.0212	0.891354	1.03023	1.05722
1.03632	0.896422	1.05802	1.00924
1.00753	1.14296	1.04037	0.809139
0.89465	1.04982	1.03012	1.0254
1.06231	0.895177	1.10141	0.941109
0.990347	0.988844	1.12502	0.895793
1.0311	0.790363	0.957534	1.221
1.01796	0.91643	1.10779	0.957819
1.05113	0.911896	0.953826	1.08314
1.01632	0.77392	1.00278	1.20699
0.938027	0.915281	1.06611	1.08058
1.03507	0.891893	1.01369	1.05935
1.17948	0.865799	0.851702	1.10302
1.02499	0.999937	1.01071	0.96436
1.03284	0.967003	1.01067	0.989488
1.01114	0.922928	0.94036	1.12557
0.984528	0.763707	1.10588	1.14588
1.05308	1.11327	0.958896	0.87476
1.19841	0.656163	0.906834	1.2386
1.01784	0.990638	1.04613	0.94539
1.15472	0.759617	1.0121	1.07357
0.921427	0.993514	1.04822	1.03684
1.02556	0.812748	1.25641	0.905284
1.11844	1.04248	0.880657	0.958431
0.868242	1.07525	1.0327	1.02381
1.01455	0.834671	1.17301	0.977767
1.0953	1.03198	0.890473	0.982246
1.00544	0.794022	1.00379	1.19675
0.97893	0.902863	1.09623	1.02198
1.03152	1.04237	0.912183	1.01392
0.950269	0.847087	1.01618	1.18647
0.994706	0.953861	1.10528	0.94615
1.08354	1.01957	0.955966	0.940921
0.808968	1.29112	0.963708	0.936199
1.00276	1.01227	1.02203	0.962937
0.982124	1.07788	0.963604	0.976396
1.09288	0.914066	0.891279	1.10177
1.02214	0.962855	1.02359	0.991419
0.969268	1.01177	1.06318	0.955779
1.26003	0.668039	0.912501	1.15943
1.04445	0.867213	1.08703	1.00131
1.04823	0.945229	1.04122	0.965319
1.32466	0.765364	0.755188	1.15479
1.06994	1.00903	1.09165	0.829371
1.04621	0.872479	1.008	1.07331
0.442869	1.16913	1.29128	1.09672
0.511014	1.24196	1.15204	1.09498
0.992321	1.05009	0.920549	1.03704
0.888609	0.878339	1.07604	1.15701
0.98776	0.974353	0.986246	1.05164
1.03791	1.10828	0.868424	0.985384
1.2248	0.783511	1.02813	0.963558
1.04927	0.871093	1.15394	0.925697
1.07706	1.04073	1.02096	0.861244
1.17984	0.758882	0.986804	1.07447
0.857304	0.991358	0.966556	1.18478
1.05372	1.02216	1.01239	0.911732
0.920243	0.88611	1.05125	1.1424
1.01699	0.905871	1.01151	1.06563
0.93668	1.17741	0.864325	1.02158
0.907277	1.17115	1.05728	0.864292
0.891395	1.00869	0.942343	1.15757
1.0249	1.24923	0.851573	0.874291
0.941198	1.02629	0.925366	1.10714
0.926438	1.07135	0.91003	1.09218
0.883025	1.31689	0.840317	0.959773
0.822493	1.03686	1.0543	1.08635
0.777186	0.849527	1.62704	0.746249
0.991876	1.08791	0.894837	1.02538
1.07431	0.942324	0.93751	1.04585
1.14022	0.75777	1.12596	0.976048
0.943324	0.875792	1.09152	1.08937
1.14211	0.884609	1.08038	0.892903
0.983365	0.984713	1.06046	0.971462
0.363216	2.64067	0.575047	0.421061
1.225	0.993565	0.86609	0.915351
0.828773	1.24271	0.725453	1.20306
0.803473	1.64192	0.825123	0.729482
1.01252	1.0851	0.92454	0.977841
1.08766	0.99873	0.9017	1.01191
1.07542	0.735371	1.00846	1.18075
0.968757	1.06845	1.0278	0.934996
0.991491	1.06721	0.933081	1.00821
0.979458	0.9205	0.917566	1.18248
1.06251	1.17115	0.926033	0.840311
0.97087	1.04619	1.15026	0.832679
0.411589	2.43822	0.930276	0.219916
0.882378	1.54438	1.05127	0.521975
1.04973	0.914743	1.02711	1.00841
1.02313	0.850546	1.18602	0.940308
0.953979	1.16453	0.782957	1.09853
0.967696	1.05949	0.79857	1.17425
0.840628	0.898964	1.04346	1.21694
0.990713	1.00428	1.02333	0.981677
0.434545	2.68378	0.609116	0.27256
0.589875	1.80428	0.998003	0.607838
0.982126	1.02913	1.03264	0.956105
1.03437	1.01894	0.840565	1.10613
0.720034	1.02805	1.13054	1.12137
0.891934	1.3715	0.935263	0.801307
0.954517	1.23748	0.896451	0.911554
1.07325	0.73512	0.990227	1.2014
1.02712	1.02567	0.984549	0.96266
1.04976	1.02543	1.02338	0.901436
1.08721	0.662938	1.03377	1.21608
1.10769	0.951602	1.01605	0.92465
0.960468	1.01	1.02579	1.00374
0.872539	0.910049	1.04705	1.17036
1.12109	0.99278	1.0773	0.808831
0.713667	1.59647	0.577965	1.11189
1.02711	0.806841	1.02719	1.13886
1.01996	0.977377	1.02847	0.974193
0.956633	1.187	0.922765	0.933607
1.1818	0.802546	0.84904	1.16662
1.10223	0.848557	1.16173	0.887487
1.1011	0.789939	1.06418	1.04478
0.954933	1.14349	0.992814	0.908764
1.10255	0.938074	1.12844	0.830936
1.00144	1.06271	0.985389	0.950465
0.811886	1.20369	1.04722	0.937198
0.868937	1.46538	0.919978	0.745702
0.860254	1.53149	0.788287	0.819966
1.09541	1.00605	0.829392	1.06915
1.03608	1.07194	1.00284	0.889137
0.956867	1.15112	0.969549	0.922463
0.837536	0.974256	1.30051	0.887699
1.08502	0.990749	1.03373	0.890494
0.937705	1.11493	0.875552	1.07182
1.19955	0.772073	0.927606	1.10077
1.01815	0.982923	1.08745	0.911481
0.890809	1.10027	0.899544	1.10938
0.927355	0.999936	1.0793	0.993406
0.951322	1.16975	0.999258	0.879665
0.898757	1.23833	0.824003	1.03891
0.899051	1.03639	0.915134	1.14942
1.00042	1.12756	0.970491	0.901527
0.746883	1.26161	0.71665	1.27486
0.855555	1.19862	1.02209	0.923732
0.967272	1.10207	0.90605	1.02461
1.05297	1.05616	0.891098	0.99977
0.907461	1.16061	1.00078	0.931148
0.934591	0.99937	1.01644	1.0496
1.03632	0.913704	1.07081	0.979174
1.16596	0.797425	0.974817	1.0618
0.780392	1.411	0.754618	1.05399
0.799286	1.31632	0.886441	0.997951
0.902894	0.919327	0.971813	1.20597
1.04213	0.960651	0.971133	1.02609
0.599743	1.64798	0.560059	1.19222
1.00007	1.02438	0.907061	1.06849
0.972291	1.08448	1.05715	0.88608
0.946776	1.07814	1.21009	0.764995
0.730263	1.34377	1.15729	0.768683
0.933541	0.951645	1.02864	1.08617
0.980383	1.28277	0.783796	0.953054
0.882554	0.968685	1.06368	1.08508
0.82384	1.29688	0.868955	1.01033
1.00467	1.15527	1.1081	0.731953
0.771531	1.25553	1.13229	0.840641
0.965014	1.0602	0.984492	0.990291
0.160031	0.308986	0.140642	0.156715

## Sheet: mean_stdev_DQ
mean DQ	1
STDEV	0.206076		0.412152	2STDEV
